# Supplementary material for: Ethyl 3-[2-(p-toluene­sulfonamido)phen­yl]acrylate
Source: Acta Crystallogr Sect E Struct Rep Online. 2009 Sep 5;65(Pt 10):o2312. doi: 10.1107/S1600536809034163 (PMC2970429; doi:10.1107/S1600536809034163)
Supplement: Supplementary file 1 [file e-65-o2312-sup1.cif]

##############################################################################
###                                                                        ###
###        Electronic paper (Acta Crystallographica Section E)             ###
###                                                                        ###
##############################################################################
#                                                                            #
# This CIF contains the data in a paper accepted for publication in Acta     #
# Crystallographica Section E. It conforms to the requirements of Notes      #
# for Authors for Section E, and has been peer reviewed under the auspices   #
# of the IUCr Commission on Journals.                                        #
#                                                                            #
# Full details of the Crystallographic Information File format               #
# are given in the paper "The Crystallographic Information File (CIF):       #
# a New Standard Archive File for Crystallography" by S. R. Hall, F. H.      #
# Allen and I. D. Brown [Acta Cryst. (1991), A47, 655-685].                  #
#                                                                            #
# The current version of the core CIF dictionary is obtainable from          #
# ftp://ftp.iucr.org/pub/cif_core.dic. The current version number is 2.4.    #
#                                                                            #
# Software is freely available for graphical display of the structure(s) in  #
# this CIF.  For information consult the CIF home page http://www.iucr.org/  #
# cif/home.html                                                              #
#                                                                            #
# This file may be used for bona fide research purposes within the           #
# scientific community so long as proper attribution is given to the journal # 
# article from which it was obtained.                                        #
#                                                                            #
##############################################################################
                                             
data_global
_journal_date_recd_electronic     2009-08-22
_journal_date_accepted     2009-08-26
_journal_name_full     'Acta Crystallographica, Section E'
_journal_year     2009
_journal_volume     65
_journal_issue     10
_journal_page_first     o2312
_journal_page_last     o2312
_journal_paper_category     QO
_journal_coeditor_code     BG2295
_publ_contact_author_name     'Mei-Fang Jin'
_publ_contact_author_address
;
      Department of Chemical Engineering,
      Anyang Institute of Technology,
      Anyang, 455000
      People's Republic of China
;
_publ_contact_author_email     'jmeifangns@163.com'
_publ_contact_author_fax     ' '
_publ_contact_author_phone     ' '
_publ_section_title
;
Ethyl 3-[2-(<i>p</i>-toluenesulfonamido)phenyl]acrylate
;
loop_
    _publ_author_name
    _publ_author_footnote
    _publ_author_address
    'Mei-Fang Jin' .
;
 Department of Chemical Engineering,
 Anyang Institute of Technology,
 455000 Anyang
 People's Republic of China
;
    'Bao-Yong Zhu' .
;
 Department of Chemistry,
 Dezhou University,
 253023 Dezhou
 People's Republic of China
;
data_I
_chemical_name_systematic
;
Ethyl 3-[2-(<i>p</i>-toluenesulfonamido)phenyl]acrylate
;
_chemical_name_common     ?
_chemical_formula_moiety     'C18 H19 N O4 S'
_chemical_formula_sum     'C18 H19 N O4 S'
_chemical_formula_iupac     'C18 H19 N O4 S'
_chemical_formula_weight     345.40
_chemical_melting_point     ?
_symmetry_cell_setting     'triclinic'
_symmetry_space_group_name_H-M     'P -1'
_symmetry_space_group_name_Hall     '-P 1'
loop_
    _symmetry_equiv_pos_as_xyz
    'x, y, z'
    '-x, -y, -z'
_cell_length_a     8.001(4)
_cell_length_b     10.245(5)
_cell_length_c     11.402(5)
_cell_angle_alpha     81.182(5)
_cell_angle_beta     70.895(4)
_cell_angle_gamma     86.604(5)
_cell_volume     872.7(8)
_cell_formula_units_Z     2
_cell_measurement_reflns_used     8607
_cell_measurement_theta_min     2.7465
_cell_measurement_theta_max     29.1785
_cell_measurement_temperature     291(2)
_exptl_crystal_description     block
_exptl_crystal_colour     colourless
_exptl_crystal_size_max     0.46
_exptl_crystal_size_mid     0.43
_exptl_crystal_size_min     0.38
_exptl_crystal_density_diffrn     1.314
_exptl_crystal_density_meas     ?
_exptl_crystal_density_method     'not measured'
_exptl_crystal_F_000     364
_exptl_absorpt_coefficient_mu     0.206
_exptl_absorpt_correction_type     "multi-scan"
_exptl_absorpt_process_details     '(SADABS; Bruker, 2001)'
_exptl_absorpt_correction_T_min     0.91
_exptl_absorpt_correction_T_max     0.93
_exptl_special_details
;
;
_diffrn_ambient_temperature     291(2)
_diffrn_radiation_type     MoK\a
_diffrn_radiation_wavelength     0.71073
_diffrn_radiation_source     'fine-focus sealed tube'
_diffrn_radiation_monochromator     graphite
_diffrn_measurement_device_type     'Oxford Diffraction Gemini S Ultra'
_diffrn_measurement_method     \w
_diffrn_detector_area_resol_mean     15.9149
_diffrn_reflns_number     15343
_diffrn_reflns_av_R_equivalents     0.0202
_diffrn_reflns_av_sigmaI/netI     0.0181
_diffrn_reflns_theta_min     2.75
_diffrn_reflns_theta_max     26.37
_diffrn_reflns_theta_full     26.37
_diffrn_measured_fraction_theta_max     0.997
_diffrn_measured_fraction_theta_full     0.997
_diffrn_reflns_limit_h_min     -9
_diffrn_reflns_limit_h_max     9
_diffrn_reflns_limit_k_min     -12
_diffrn_reflns_limit_k_max     12
_diffrn_reflns_limit_l_min     -14
_diffrn_reflns_limit_l_max     14
_diffrn_standards_number     ?
_diffrn_standards_interval_count     ?
_diffrn_standards_interval_time     ?
_diffrn_standards_decay_%     ?
_refine_special_details
;
Refinement of <i>F</i>^2^ against ALL reflections. The weighted <i>R</i>-factor
<i>wR</i> and goodness of fit <i>S</i> are based on <i>F</i>^2^, conventional
<i>R</i>-factors <i>R</i> are based on <i>F</i>, with <i>F</i> set to zero for
negative <i>F</i>^2^. The threshold expression of <i>F</i>^2^ >
\s(<i>F</i>^2^) is used only for calculating <i>R</i>-factors(gt) <i>etc</i>.
and is not relevant to the choice of reflections for refinement.
<i>R</i>-factors based on <i>F</i>^2^ are statistically about twice as large
as those based on <i>F</i>, and <i>R</i>- factors based on ALL data will be
even larger.
;
_reflns_number_total     3553
_reflns_number_gt     2784
_reflns_threshold_expression     I>2\s(I)
_refine_ls_structure_factor_coef     Fsqd
_refine_ls_matrix_type     full
_refine_ls_R_factor_all     0.0546
_refine_ls_R_factor_gt     0.0438
_refine_ls_wR_factor_gt     0.1415
_refine_ls_wR_factor_ref     0.1470
_refine_ls_goodness_of_fit_ref     1.184
_refine_ls_restrained_S_all     1.184
_refine_ls_number_reflns     3553
_refine_ls_number_parameters     219
_refine_ls_number_restraints     0
_refine_ls_hydrogen_treatment     constr
_refine_ls_weighting_scheme     calc
_refine_ls_weighting_details
                 'calc w=1/[\s^2^(Fo^2^)+(0.0903P)^2^] where P=(Fo^2^+2Fc^2^)/3'
_atom_sites_solution_hydrogens     geom
_atom_sites_solution_primary     direct
_atom_sites_solution_secondary     difmap
_refine_ls_shift/su_max     0.000
_refine_ls_shift/su_mean     0.000
_refine_diff_density_max     0.240
_refine_diff_density_min     -0.276
_refine_ls_extinction_method     none
_refine_ls_extinction_coef     ?
loop_
    _atom_type_symbol
    _atom_type_description
    _atom_type_scat_dispersion_real
    _atom_type_scat_dispersion_imag
    _atom_type_scat_source
    'C' 'C' 0.0033 0.0016
                         'International Tables Vol C Tables 4.2.6.8 and 6.1.1.4'
    'H' 'H' 0.0000 0.0000
                         'International Tables Vol C Tables 4.2.6.8 and 6.1.1.4'
    'N' 'N' 0.0061 0.0033
                         'International Tables Vol C Tables 4.2.6.8 and 6.1.1.4'
    'O' 'O' 0.0106 0.0060
                         'International Tables Vol C Tables 4.2.6.8 and 6.1.1.4'
    'S' 'S' 0.1246 0.1234
                         'International Tables Vol C Tables 4.2.6.8 and 6.1.1.4'
_computing_data_collection     '<i>CrysAlis Pro</i> (Oxford Diffraction, 2006)'
_computing_cell_refinement     '<i>CrysAlis Pro</i> (Oxford Diffraction, 2006)'
_computing_data_reduction     '<i>CrysAlis Pro</i> (Oxford Diffraction, 2006)'
_computing_structure_solution     'SHELXS97 (Sheldrick, 2008)'
_computing_structure_refinement     'SHELXL97 (Sheldrick, 2008)'
_computing_molecular_graphics
      'ORTEP-3 for Windows (Farrugia, 1997) and CAMERON (Pearce & Watkin, 1993)'
_computing_publication_material     'WinGX (Farrugia, 1999)'
loop_
    _atom_site_type_symbol
    _atom_site_label
    _atom_site_fract_x
    _atom_site_fract_y
    _atom_site_fract_z
    _atom_site_U_iso_or_equiv
    _atom_site_adp_type
    _atom_site_calc_flag
    _atom_site_refinement_flags
    _atom_site_occupancy
    _atom_site_disorder_assembly
    _atom_site_disorder_group
    S S1 0.72847(6) 0.25225(4) 0.25492(5) 0.0646(2) Uani d . 1 . .
    O O1 0.70944(18) 0.19430(14) 0.38058(14) 0.0831(5) Uani d . 1 . .
    O O2 0.86898(18) 0.21412(15) 0.15094(16) 0.0947(5) Uani d . 1 . .
    O O3 0.4015(2) 0.67440(14) 0.03433(11) 0.0782(4) Uani d . 1 . .
    O O4 0.2137(2) 0.78869(13) 0.17227(12) 0.0891(5) Uani d . 1 . .
    N N1 0.54807(18) 0.22083(13) 0.22784(12) 0.0526(4) Uani d . 1 . .
    H H1 0.5561 0.2476 0.1454 0.063 Uiso d R 1 . .
    C C1 0.7190(4) 0.8460(2) 0.2182(3) 0.1029(8) Uani d . 1 . .
    H H1A 0.8038 0.8833 0.1408 0.154 Uiso calc R 1 . .
    H H1B 0.7451 0.8732 0.2872 0.154 Uiso calc R 1 . .
    H H1C 0.6024 0.8761 0.2198 0.154 Uiso calc R 1 . .
    C C2 0.7276(3) 0.69829(19) 0.22896(18) 0.0662(5) Uani d . 1 . .
    C C3 0.7857(3) 0.6372(2) 0.12236(19) 0.0740(6) Uani d . 1 . .
    H H3 0.8228 0.6888 0.0440 0.089 Uiso calc R 1 . .
    C C4 0.7895(3) 0.5024(2) 0.12980(18) 0.0690(5) Uani d . 1 . .
    H H4 0.8275 0.4629 0.0571 0.083 Uiso calc R 1 . .
    C C5 0.7361(2) 0.42488(17) 0.24668(16) 0.0548(4) Uani d . 1 . .
    C C6 0.6821(2) 0.4838(2) 0.35380(17) 0.0640(5) Uani d . 1 . .
    H H6 0.6484 0.4326 0.4324 0.077 Uiso calc R 1 . .
    C C7 0.6786(3) 0.6198(2) 0.34324(19) 0.0706(5) Uani d . 1 . .
    H H7 0.6419 0.6595 0.4158 0.085 Uiso calc R 1 . .
    C C8 0.3783(2) 0.22505(15) 0.32128(13) 0.0459(4) Uani d . 1 . .
    C C9 0.3306(2) 0.11643(16) 0.41448(14) 0.0533(4) Uani d . 1 . .
    H H9 0.4105 0.0470 0.4163 0.064 Uiso calc R 1 . .
    C C10 0.1657(2) 0.11117(18) 0.50398(15) 0.0598(5) Uani d . 1 . .
    H H10 0.1346 0.0386 0.5663 0.072 Uiso calc R 1 . .
    C C11 0.0473(2) 0.21322(19) 0.50108(16) 0.0643(5) Uani d . 1 . .
    H H11 -0.0647 0.2091 0.5609 0.077 Uiso calc R 1 . .
    C C12 0.0937(2) 0.32127(18) 0.41022(16) 0.0578(4) Uani d . 1 . .
    H H12 0.0122 0.3897 0.4095 0.069 Uiso calc R 1 . .
    C C13 0.2609(2) 0.33082(15) 0.31862(13) 0.0461(4) Uani d . 1 . .
    C C14 0.3083(2) 0.44882(16) 0.22402(14) 0.0494(4) Uani d . 1 . .
    H H14 0.4004 0.4398 0.1505 0.059 Uiso calc R 1 . .
    C C15 0.2336(3) 0.56488(18) 0.23341(15) 0.0671(5) Uani d . 1 . .
    H H15 0.1397 0.5761 0.3052 0.080 Uiso calc R 1 . .
    C C16 0.2919(3) 0.67872(17) 0.13510(15) 0.0592(5) Uani d . 1 . .
    C C17 0.2604(4) 0.9087(2) 0.08528(19) 0.1009(9) Uani d . 1 . .
    H H17A 0.3855 0.9073 0.0380 0.121 Uiso calc R 1 . .
    H H17B 0.1945 0.9160 0.0266 0.121 Uiso calc R 1 . .
    C C18 0.2205(4) 1.0191(2) 0.1528(2) 0.0906(7) Uani d . 1 . .
    H H18A 0.2421 1.0994 0.0947 0.136 Uiso calc R 1 . .
    H H18B 0.2941 1.0158 0.2049 0.136 Uiso calc R 1 . .
    H H18C 0.0985 1.0162 0.2042 0.136 Uiso calc R 1 . .
loop_
    _atom_site_aniso_label
    _atom_site_aniso_U_11
    _atom_site_aniso_U_22
    _atom_site_aniso_U_33
    _atom_site_aniso_U_12
    _atom_site_aniso_U_13
    _atom_site_aniso_U_23
    S1 0.0528(3) 0.0488(3) 0.0846(4) 0.0071(2) -0.0191(2) 0.0037(2)
    O1 0.0854(10) 0.0685(9) 0.1021(11) -0.0082(7) -0.0561(9) 0.0283(8)
    O2 0.0584(8) 0.0700(10) 0.1324(13) 0.0181(7) -0.0011(8) -0.0179(9)
    O3 0.1002(10) 0.0654(9) 0.0459(7) 0.0207(7) -0.0027(7) 0.0068(6)
    O4 0.1339(13) 0.0402(7) 0.0584(8) 0.0133(7) 0.0093(8) 0.0022(6)
    N1 0.0575(8) 0.0454(7) 0.0484(7) 0.0050(6) -0.0125(6) 0.0007(6)
    C1 0.153(2) 0.0586(13) 0.1080(18) -0.0072(14) -0.0580(17) -0.0062(13)
    C2 0.0749(12) 0.0547(11) 0.0725(12) -0.0066(9) -0.0297(10) -0.0035(9)
    C3 0.0894(14) 0.0598(12) 0.0637(11) -0.0128(10) -0.0193(10) 0.0107(9)
    C4 0.0772(13) 0.0585(11) 0.0595(11) -0.0064(9) -0.0077(9) -0.0030(9)
    C5 0.0429(9) 0.0537(10) 0.0604(10) -0.0024(7) -0.0112(7) 0.0031(8)
    C6 0.0629(11) 0.0661(12) 0.0553(10) -0.0075(9) -0.0140(8) 0.0063(9)
    C7 0.0790(13) 0.0664(13) 0.0641(11) -0.0047(10) -0.0171(10) -0.0138(9)
    C8 0.0542(9) 0.0409(8) 0.0429(8) -0.0037(7) -0.0170(7) -0.0030(6)
    C9 0.0689(11) 0.0417(9) 0.0497(9) -0.0031(8) -0.0232(8) 0.0023(7)
    C10 0.0731(12) 0.0512(10) 0.0521(9) -0.0173(9) -0.0202(9) 0.0082(7)
    C11 0.0575(10) 0.0652(12) 0.0594(10) -0.0140(9) -0.0078(8) 0.0042(9)
    C12 0.0506(9) 0.0557(10) 0.0614(10) -0.0013(8) -0.0151(8) 0.0025(8)
    C13 0.0504(9) 0.0438(9) 0.0433(8) -0.0033(7) -0.0169(7) 0.0008(6)
    C14 0.0536(9) 0.0459(9) 0.0429(8) 0.0040(7) -0.0121(7) 0.0013(6)
    C15 0.0839(13) 0.0472(10) 0.0487(9) 0.0063(9) 0.0029(9) 0.0008(8)
    C16 0.0737(12) 0.0467(10) 0.0475(9) 0.0056(8) -0.0093(8) -0.0025(7)
    C17 0.166(2) 0.0426(11) 0.0665(13) -0.0021(13) -0.0062(14) 0.0073(9)
    C18 0.128(2) 0.0522(12) 0.0851(15) -0.0036(12) -0.0264(14) -0.0070(11)
_geom_special_details
;
 All esds (except the esd in the dihedral angle between two l.s. planes)
 are estimated using the full covariance matrix.  The cell esds are taken
 into account individually in the estimation of esds in distances, angles
 and torsion angles; correlations between esds in cell parameters are only
 used when they are defined by crystal symmetry.  An approximate (isotropic)
 treatment of cell esds is used for estimating esds involving l.s. planes.
;
loop_
    _geom_bond_atom_site_label_1
    _geom_bond_atom_site_label_2
    _geom_bond_site_symmetry_2
    _geom_bond_distance
    _geom_bond_publ_flag
    S1 O1 . 1.4268(15) ?
    S1 O2 . 1.4282(15) ?
    S1 N1 . 1.6308(16) ?
    S1 C5 . 1.760(2) ?
    O3 C16 . 1.201(2) ?
    O4 C16 . 1.315(2) ?
    O4 C17 . 1.440(2) ?
    N1 C8 . 1.429(2) ?
    N1 H1 . 0.9203 ?
    C1 C2 . 1.499(3) ?
    C1 H1A . 0.9600 ?
    C1 H1B . 0.9600 ?
    C1 H1C . 0.9600 ?
    C2 C7 . 1.371(3) ?
    C2 C3 . 1.383(3) ?
    C3 C4 . 1.371(3) ?
    C3 H3 . 0.9300 ?
    C4 C5 . 1.390(2) ?
    C4 H4 . 0.9300 ?
    C5 C6 . 1.376(3) ?
    C6 C7 . 1.380(3) ?
    C6 H6 . 0.9300 ?
    C7 H7 . 0.9300 ?
    C8 C9 . 1.391(2) ?
    C8 C13 . 1.395(2) ?
    C9 C10 . 1.377(2) ?
    C9 H9 . 0.9300 ?
    C10 C11 . 1.373(3) ?
    C10 H10 . 0.9300 ?
    C11 C12 . 1.372(2) ?
    C11 H11 . 0.9300 ?
    C12 C13 . 1.400(2) ?
    C12 H12 . 0.9300 ?
    C13 C14 . 1.468(2) ?
    C14 C15 . 1.302(2) ?
    C14 H14 . 0.9300 ?
    C15 C16 . 1.468(2) ?
    C15 H15 . 0.9300 ?
    C17 C18 . 1.427(3) ?
    C17 H17A . 0.9700 ?
    C17 H17B . 0.9700 ?
    C18 H18A . 0.9600 ?
    C18 H18B . 0.9600 ?
    C18 H18C . 0.9600 ?
loop_
    _geom_angle_atom_site_label_1
    _geom_angle_atom_site_label_2
    _geom_angle_atom_site_label_3
    _geom_angle_site_symmetry_1
    _geom_angle_site_symmetry_3
    _geom_angle
    _geom_angle_publ_flag
    O1 S1 O2 . . 121.53(10) ?
    O1 S1 N1 . . 107.04(8) ?
    O2 S1 N1 . . 104.81(9) ?
    O1 S1 C5 . . 108.14(9) ?
    O2 S1 C5 . . 107.81(8) ?
    N1 S1 C5 . . 106.63(7) ?
    C16 O4 C17 . . 117.49(15) ?
    C8 N1 S1 . . 121.54(11) ?
    C8 N1 H1 . . 118.1 ?
    S1 N1 H1 . . 111.8 ?
    C2 C1 H1A . . 109.5 ?
    C2 C1 H1B . . 109.5 ?
    H1A C1 H1B . . 109.5 ?
    C2 C1 H1C . . 109.5 ?
    H1A C1 H1C . . 109.5 ?
    H1B C1 H1C . . 109.5 ?
    C7 C2 C3 . . 118.06(19) ?
    C7 C2 C1 . . 121.61(19) ?
    C3 C2 C1 . . 120.33(18) ?
    C4 C3 C2 . . 121.34(18) ?
    C4 C3 H3 . . 119.3 ?
    C2 C3 H3 . . 119.3 ?
    C3 C4 C5 . . 119.55(19) ?
    C3 C4 H4 . . 120.2 ?
    C5 C4 H4 . . 120.2 ?
    C6 C5 C4 . . 119.91(17) ?
    C6 C5 S1 . . 120.91(13) ?
    C4 C5 S1 . . 119.11(14) ?
    C5 C6 C7 . . 119.18(17) ?
    C5 C6 H6 . . 120.4 ?
    C7 C6 H6 . . 120.4 ?
    C2 C7 C6 . . 121.93(18) ?
    C2 C7 H7 . . 119.0 ?
    C6 C7 H7 . . 119.0 ?
    C9 C8 C13 . . 120.45(15) ?
    C9 C8 N1 . . 117.27(15) ?
    C13 C8 N1 . . 122.25(13) ?
    C10 C9 C8 . . 120.32(16) ?
    C10 C9 H9 . . 119.8 ?
    C8 C9 H9 . . 119.8 ?
    C11 C10 C9 . . 119.93(16) ?
    C11 C10 H10 . . 120.0 ?
    C9 C10 H10 . . 120.0 ?
    C12 C11 C10 . . 120.17(17) ?
    C12 C11 H11 . . 119.9 ?
    C10 C11 H11 . . 119.9 ?
    C11 C12 C13 . . 121.51(17) ?
    C11 C12 H12 . . 119.2 ?
    C13 C12 H12 . . 119.2 ?
    C8 C13 C12 . . 117.60(14) ?
    C8 C13 C14 . . 122.03(14) ?
    C12 C13 C14 . . 120.38(15) ?
    C15 C14 C13 . . 126.10(15) ?
    C15 C14 H14 . . 116.9 ?
    C13 C14 H14 . . 116.9 ?
    C14 C15 C16 . . 122.61(16) ?
    C14 C15 H15 . . 118.7 ?
    C16 C15 H15 . . 118.7 ?
    O3 C16 O4 . . 123.41(17) ?
    O3 C16 C15 . . 124.92(17) ?
    O4 C16 C15 . . 111.63(15) ?
    C18 C17 O4 . . 109.33(17) ?
    C18 C17 H17A . . 109.8 ?
    O4 C17 H17A . . 109.8 ?
    C18 C17 H17B . . 109.8 ?
    O4 C17 H17B . . 109.8 ?
    H17A C17 H17B . . 108.3 ?
    C17 C18 H18A . . 109.5 ?
    C17 C18 H18B . . 109.5 ?
    H18A C18 H18B . . 109.5 ?
    C17 C18 H18C . . 109.5 ?
    H18A C18 H18C . . 109.5 ?
    H18B C18 H18C . . 109.5 ?
loop_
    _geom_hbond_atom_site_label_D
    _geom_hbond_atom_site_label_H
    _geom_hbond_atom_site_label_A
    _geom_hbond_site_symmetry_A
    _geom_hbond_distance_DH
    _geom_hbond_distance_HA
    _geom_hbond_distance_DA
    _geom_hbond_angle_DHA
    N1 H1 O3 2_665 0.92 2.01 2.920(2) 171.6
