# Supplementary material for: Ethyl 3-[2-(p-toluene­sulfonamido)phen­yl]acrylate
Source: Acta Crystallogr Sect E Struct Rep Online. 2009 Sep 5;65(Pt 10):o2312. doi: 10.1107/S1600536809034163 (PMC2970429; doi:10.1107/S1600536809034163)
Supplement: Supplementary file 2 [file e-65-o2312-Isup2.hkl]

# 
# h,k,l, Fc-squared, Fo-squared, sigma(Fo-squared) and status flag 
# 
data_I
_shelx_title ' I         P -1         R = 0.04' 
_shelx_refln_list_code          4 
_shelx_F_calc_maximum       79.48 
_exptl_crystal_F_000       364.00 
_reflns_d_resolution_high  0.8002 
 
loop_ 
 _symmetry_equiv_pos_as_xyz 
 'x, y, z' 
 '-x, -y, -z' 
 
_cell_length_a     8.0010 
_cell_length_b    10.2450 
_cell_length_c    11.4020 
_cell_angle_alpha  81.182 
_cell_angle_beta   70.895 
_cell_angle_gamma  86.604 
 
_shelx_F_squared_multiplier     1.000 
 
loop_ 
 _refln_index_h 
 _refln_index_k 
 _refln_index_l 
 _refln_F_squared_calc 
 _refln_F_squared_meas 
 _refln_F_squared_sigma 
 _refln_observed_status 
   3   0   0      509.61      554.47      2.59 o 
   4   0   0      542.56      536.37      3.22 o 
   5   0   0      228.67      241.89      3.32 o 
   6   0   0      105.36      105.33      1.67 o 
   7   0   0       71.80       70.70      1.56 o 
   8   0   0        1.94        2.03      1.49 o 
   9   0   0        9.48        9.10      1.88 o 
  -9   1   0        3.05        2.09      1.67 o 
  -8   1   0       18.77       17.79      3.65 o 
  -7   1   0       11.41       15.92      1.02 o 
  -6   1   0      286.81      293.26      2.12 o 
  -5   1   0       54.09       71.59      1.11 o 
  -4   1   0        0.54        0.21      0.27 o 
  -3   1   0        1.14        0.79      0.22 o 
  -2   1   0      792.61      797.21      1.87 o 
  -1   1   0      199.75      238.11      1.55 o 
   1   1   0     1218.87     1303.49      8.02 o 
   2   1   0       95.58      138.55      0.70 o 
   3   1   0      808.92      801.18      2.18 o 
   4   1   0      216.95      270.60      2.39 o 
   5   1   0      206.66      216.39      3.76 o 
   6   1   0      110.60      110.40      1.40 o 
   7   1   0       13.10       15.06      1.54 o 
   8   1   0       19.42       24.16      1.91 o 
   9   1   0        0.77        2.03      1.54 o 
  -9   2   0       20.96       18.20      2.00 o 
  -8   2   0        4.22        8.30      1.18 o 
  -7   2   0       52.49       52.13      1.17 o 
  -6   2   0      224.90      250.77      2.15 o 
  -5   2   0       46.20       45.02      1.18 o 
  -4   2   0       76.34       68.24      1.22 o 
  -3   2   0        2.04        2.45      0.30 o 
  -2   2   0      131.24      165.12      1.00 o 
  -1   2   0        3.53        2.28      0.20 o 
   0   2   0     4363.96     4149.35     25.58 o 
   1   2   0      128.48      132.95      0.59 o 
   2   2   0      117.91      126.93      0.71 o 
   3   2   0      189.77      188.37      1.06 o 
   4   2   0        4.81        3.47      0.29 o 
   5   2   0      162.05      157.99      1.41 o 
   6   2   0       35.50       35.38      0.79 o 
   7   2   0       58.96       59.38      1.73 o 
   8   2   0       30.11       32.30      1.54 o 
   9   2   0        9.01        6.01      1.93 o 
  -9   3   0        1.56        0.88      1.49 o 
  -8   3   0       19.28       16.88      1.10 o 
  -7   3   0        3.99        3.40      0.89 o 
  -6   3   0      373.32      379.59      3.90 o 
  -5   3   0        5.82        5.64      0.68 o 
  -4   3   0        3.02        3.61      0.68 o 
  -3   3   0       62.79       60.07      1.21 o 
  -2   3   0        4.11        4.60      0.40 o 
  -1   3   0     1658.57     1664.16      7.93 o 
   0   3   0      315.72      341.96      1.98 o 
   1   3   0     1926.28     1883.34      9.32 o 
   2   3   0      118.06      113.55      0.67 o 
   3   3   0       97.29       80.67      0.79 o 
   4   3   0        0.61        1.35      0.10 o 
   5   3   0        0.74        1.24      0.20 o 
   6   3   0       15.98       14.75      0.88 o 
   7   3   0        7.87        4.73      1.04 o 
   8   3   0        0.33       -0.17      1.00 o 
   9   3   0        0.05        0.02      0.99 o 
  -8   4   0        0.02        0.29      0.93 o 
  -7   4   0        1.33        0.87      0.86 o 
  -6   4   0      115.66      116.80      2.03 o 
  -5   4   0        0.70        2.86      0.77 o 
  -4   4   0       17.57       12.29      0.91 o 
  -3   4   0      256.76      316.98      3.32 o 
  -2   4   0      294.83      409.72      2.25 o 
  -1   4   0      949.73     1079.89      2.69 o 
   0   4   0      529.33      479.26      1.66 o 
   1   4   0      980.91     1076.34      4.57 o 
   2   4   0      637.94      636.47      3.85 o 
   3   4   0      150.74      151.61      2.00 o 
   4   4   0      153.60      156.71      0.87 o 
   5   4   0       64.09       60.62      0.89 o 
   6   4   0        0.01        0.49      0.89 o 
   7   4   0       40.25       36.77      1.60 o 
   8   4   0        5.48        8.88      1.32 o 
  -8   5   0        0.13       -0.58      1.07 o 
  -7   5   0       17.54       15.42      1.40 o 
  -6   5   0       60.09       54.83      1.80 o 
  -5   5   0       77.00       73.85      1.81 o 
  -4   5   0        5.29        5.92      0.84 o 
  -3   5   0      222.58      223.17      2.56 o 
  -2   5   0        1.03       -0.07      0.41 o 
  -1   5   0      881.27      952.62      9.43 o 
   0   5   0       36.42       37.37      0.61 o 
   1   5   0     1556.43     1778.94      9.63 o 
   2   5   0      149.40      157.47      0.99 o 
   3   5   0      557.49      574.20      6.47 o 
   4   5   0       22.63       23.91      0.44 o 
   5   5   0      131.72      126.88      1.89 o 
   6   5   0       62.36       59.19      2.31 o 
   7   5   0       14.09       14.84      1.41 o 
   8   5   0        3.00        3.38      1.24 o 
  -8   6   0        2.71        1.40      1.46 o 
  -7   6   0       27.78       25.86      1.68 o 
  -6   6   0       73.88       74.65      2.55 o 
  -5   6   0       30.89       35.08      1.50 o 
  -4   6   0       33.88       37.42      1.43 o 
  -3   6   0        1.53        2.06      0.74 o 
  -2   6   0        0.04        0.03      0.59 o 
  -1   6   0       59.88       72.12      1.03 o 
   0   6   0       14.42       13.67      0.46 o 
   1   6   0      114.20      135.78      1.12 o 
   2   6   0       56.02       54.63      0.68 o 
   3   6   0        2.59        3.88      0.37 o 
   4   6   0       30.05       26.79      0.80 o 
   5   6   0        0.70        0.34      0.50 o 
   6   6   0       31.84       32.68      2.16 o 
   7   6   0        3.04        2.53      1.20 o 
   8   6   0        3.22        3.03      1.28 o 
  -7   7   0       10.84       13.51      1.49 o 
  -6   7   0       41.45       38.56      1.80 o 
  -5   7   0       51.46       57.27      1.90 o 
  -4   7   0       70.04       63.28      1.79 o 
  -3   7   0       37.07       33.89      1.33 o 
  -2   7   0        2.73        5.28      0.74 o 
  -1   7   0       38.62       32.56      0.99 o 
   0   7   0      220.39      223.79      2.13 o 
   1   7   0       49.93       42.72      1.13 o 
   2   7   0       66.98       67.00      1.18 o 
   3   7   0      156.52      145.73      1.92 o 
   4   7   0        0.01        0.49      0.54 o 
   5   7   0      183.80      182.14      2.60 o 
   6   7   0        8.83       10.30      1.72 o 
   7   7   0       43.68       39.98      2.87 o 
  -7   8   0        2.40        3.90      1.30 o 
  -6   8   0        1.66        3.64      1.19 o 
  -5   8   0        0.01        0.56      1.15 o 
  -4   8   0        2.98        1.03      1.03 o 
  -3   8   0        0.06        0.42      0.85 o 
  -2   8   0       16.27       15.72      1.01 o 
  -1   8   0       24.49       23.17      1.40 o 
   0   8   0        0.86        0.45      0.46 o 
   1   8   0       43.32       44.94      1.20 o 
   2   8   0        9.02       10.90      0.80 o 
   3   8   0        1.38        2.21      0.72 o 
   4   8   0        7.54        7.82      0.62 o 
   5   8   0        2.72        1.62      0.92 o 
   6   8   0       36.38       36.70      1.57 o 
   7   8   0        2.33        1.03      1.03 o 
  -6   9   0        1.09        1.33      1.19 o 
  -5   9   0        8.45        7.90      1.28 o 
  -4   9   0       27.87       27.03      1.50 o 
  -3   9   0        0.08       -0.31      0.89 o 
  -2   9   0        7.81        9.63      1.00 o 
  -1   9   0        7.78        7.75      0.72 o 
   0   9   0      346.44      390.42      3.13 o 
   1   9   0       33.85       35.35      1.21 o 
   2   9   0        6.55        9.96      0.92 o 
   3   9   0        1.17        0.62      0.74 o 
   4   9   0        5.67        7.13      0.89 o 
   5   9   0        2.39        2.78      1.07 o 
   6   9   0        7.52        8.96      1.22 o 
  -5  10   0        0.95       -0.44      1.49 o 
  -4  10   0        0.03        0.73      0.99 o 
  -3  10   0        9.95       10.25      1.79 o 
  -2  10   0        8.46        9.86      1.48 o 
  -1  10   0        5.39        8.14      0.86 o 
   0  10   0        2.51        2.82      0.79 o 
   1  10   0        2.17        3.09      0.78 o 
   2  10   0        3.69        4.10      0.96 o 
   3  10   0       10.54       13.45      1.08 o 
   4  10   0       33.34       35.00      1.35 o 
   5  10   0        8.18       10.03      1.21 o 
  -4  11   0       14.40       12.88      1.93 o 
  -3  11   0       11.64       13.89      1.89 o 
  -2  11   0       13.99       13.85      1.66 o 
  -1  11   0       44.25       48.43      1.73 o 
   0  11   0       23.38       22.72      1.65 o 
   1  11   0       21.75       21.41      1.19 o 
   2  11   0        0.68        0.63      0.97 o 
   3  11   0        9.23        9.34      1.06 o 
   4  11   0        0.01        0.73      1.15 o 
  -2  12   0       14.67       19.54      2.15 o 
  -1  12   0        0.92        0.02      1.44 o 
   0  12   0        3.28        3.67      1.52 o 
   1  12   0        0.01       -0.35      0.98 o 
   2  12   0       15.93       16.22      1.39 o 
   3  12   0        0.01        0.04      1.55 o 
  -2 -12   1        3.23        3.42      1.32 o 
  -1 -12   1       16.06       16.82      1.50 o 
   0 -12   1        7.10        8.37      1.21 o 
   1 -12   1       11.75        9.92      1.75 o 
   2 -12   1       19.36       18.16      2.27 o 
  -4 -11   1       15.47       15.60      1.42 o 
  -3 -11   1        0.02        0.35      1.34 o 
  -2 -11   1       33.10       31.70      1.71 o 
  -1 -11   1        1.84        2.33      0.93 o 
   0 -11   1        8.48        7.49      0.99 o 
   1 -11   1        0.56        1.39      0.98 o 
   2 -11   1       15.22       13.50      1.70 o 
   3 -11   1        4.62        5.51      1.50 o 
   4 -11   1       12.29       13.17      1.65 o 
  -5 -10   1        4.40        4.93      1.06 o 
  -4 -10   1        3.63        4.14      1.07 o 
  -3 -10   1        7.55        7.24      0.90 o 
  -2 -10   1        0.55        1.37      0.89 o 
  -1 -10   1       49.93       49.48      1.51 o 
   0 -10   1       14.64       12.23      1.02 o 
   1 -10   1      125.91      130.88      2.43 o 
   2 -10   1        0.92        0.86      0.87 o 
   3 -10   1        0.17        0.53      0.88 o 
   4 -10   1        4.01        5.22      1.13 o 
   5 -10   1        6.13        7.38      1.28 o 
  -6  -9   1        1.56        2.46      1.06 o 
  -5  -9   1       13.02       12.92      1.22 o 
  -4  -9   1       73.87       74.99      1.98 o 
  -3  -9   1        6.12        6.09      0.82 o 
  -2  -9   1      175.92      171.12      2.13 o 
  -1  -9   1       12.70       10.62      0.93 o 
   0  -9   1       69.61       75.00      1.50 o 
   1  -9   1      175.97      158.26      1.99 o 
   2  -9   1       16.98       17.74      1.13 o 
   3  -9   1       92.48       78.62      1.99 o 
   4  -9   1        2.28        2.90      1.02 o 
   5  -9   1        1.93        2.79      1.07 o 
   6  -9   1       13.69       15.98      1.56 o 
  -7  -8   1        2.27        1.98      1.18 o 
  -6  -8   1        5.18        3.15      1.21 o 
  -5  -8   1        1.69        1.80      0.97 o 
  -4  -8   1       10.81        9.95      0.80 o 
  -3  -8   1        0.01        0.48      0.61 o 
  -2  -8   1        4.00        2.59      0.66 o 
  -1  -8   1      178.58      184.13      2.20 o 
   0  -8   1       74.78       82.03      1.30 o 
   1  -8   1     1027.45     1065.44      4.67 o 
   2  -8   1        9.49        9.38      1.02 o 
   3  -8   1      164.64      165.63      4.34 o 
   4  -8   1       75.49       79.34      2.09 o 
   5  -8   1       77.29       74.69      2.27 o 
   6  -8   1       31.02       32.16      2.21 o 
   7  -8   1       19.29       17.66      1.60 o 
  -7  -7   1        0.94        0.24      1.06 o 
  -6  -7   1        2.58        2.89      1.15 o 
  -5  -7   1        0.06        0.36      1.16 o 
  -4  -7   1       45.31       47.88      1.25 o 
  -3  -7   1      145.10      128.13      1.82 o 
  -2  -7   1      124.93      125.21      1.37 o 
  -1  -7   1        0.81        0.28      0.29 o 
   0  -7   1       89.13       83.88      1.37 o 
   1  -7   1       39.50       35.82      0.94 o 
   2  -7   1       42.71       40.80      2.74 o 
   3  -7   1       28.65       31.78      1.26 o 
   4  -7   1        3.72        4.29      0.89 o 
   5  -7   1        0.31        1.04      0.94 o 
   6  -7   1       33.72       30.78      1.67 o 
   7  -7   1       16.40       17.50      1.62 o 
  -8  -6   1       18.14       16.74      1.64 o 
  -7  -6   1        6.81        6.16      1.33 o 
  -6  -6   1       32.20       36.77      1.72 o 
  -5  -6   1      218.07      222.97      2.57 o 
  -4  -6   1       15.61       18.50      0.68 o 
  -3  -6   1       27.68       26.62      0.87 o 
  -2  -6   1       21.05       21.53      0.56 o 
  -1  -6   1       10.13       11.99      0.57 o 
   0  -6   1       96.71       86.18      1.04 o 
   1  -6   1      117.44      113.88      1.79 o 
   2  -6   1       13.91       18.25      1.03 o 
   3  -6   1        6.83        5.92      0.84 o 
   4  -6   1       53.87       54.49      1.57 o 
   5  -6   1       12.34       11.10      1.10 o 
   6  -6   1       32.62       31.68      1.87 o 
   7  -6   1       34.01       32.45      1.73 o 
   8  -6   1        7.76        7.99      1.37 o 
  -8  -5   1        0.10        0.04      1.16 o 
  -7  -5   1       17.87       14.51      1.43 o 
  -6  -5   1       64.56       71.13      2.90 o 
  -5  -5   1       44.59       41.82      0.73 o 
  -4  -5   1       44.36       45.10      0.83 o 
  -3  -5   1       35.29       35.65      0.60 o 
  -2  -5   1       53.01       43.08      0.72 o 
  -1  -5   1      157.32      154.44      1.29 o 
   0  -5   1      970.41      932.76      4.87 o 
   1  -5   1        0.11        0.55      0.50 o 
   2  -5   1      921.07      935.55      4.91 o 
   3  -5   1       75.51       59.20      1.61 o 
   4  -5   1      132.16      135.34      2.09 o 
   5  -5   1      116.94      120.68      2.16 o 
   6  -5   1       93.43       91.13      2.10 o 
   7  -5   1       42.18       39.32      1.48 o 
   8  -5   1        2.84        2.88      0.94 o 
  -8  -4   1        2.73        0.70      1.15 o 
  -7  -4   1       11.72       11.72      1.20 o 
  -6  -4   1       30.08       24.70      0.90 o 
  -5  -4   1        4.82        4.54      0.47 o 
  -4  -4   1        1.45        1.82      0.30 o 
  -3  -4   1      126.21      124.34      0.91 o 
  -2  -4   1      223.02      236.91      1.90 o 
  -1  -4   1      464.43      553.36      3.04 o 
   0  -4   1      145.74      165.41      0.99 o 
   1  -4   1      319.76      297.47      1.70 o 
   2  -4   1       73.47       90.33      0.96 o 
   3  -4   1      621.96      705.86      6.73 o 
   4  -4   1        0.99        1.47      0.42 o 
   5  -4   1      204.88      225.65      2.31 o 
   6  -4   1       43.12       44.20      1.33 o 
   7  -4   1       33.91       39.91      1.40 o 
   8  -4   1       12.65       13.95      1.18 o 
   9  -4   1       20.45       20.91      1.76 o 
  -8  -3   1       11.42        8.73      1.08 o 
  -7  -3   1        2.17        1.30      0.94 o 
  -6  -3   1        0.01        0.64      0.56 o 
  -5  -3   1       22.81       18.52      0.59 o 
  -4  -3   1        0.02        0.10      0.31 o 
  -3  -3   1       26.47       30.76      0.46 o 
  -2  -3   1        0.33        0.46      0.26 o 
  -1  -3   1      314.52      347.06      1.92 o 
   0  -3   1      249.14      247.04      1.82 o 
   1  -3   1      981.59     1082.23      2.66 o 
   2  -3   1       59.43       49.67      0.64 o 
   3  -3   1      632.18      689.58      2.66 o 
   4  -3   1       78.30       74.04      1.77 o 
   5  -3   1       28.08       27.72      0.90 o 
   6  -3   1      230.90      231.27      1.98 o 
   7  -3   1       14.52       18.00      1.96 o 
   8  -3   1       25.99       25.62      1.19 o 
   9  -3   1        0.60        1.34      1.28 o 
  -9  -2   1        3.18        2.43      1.47 o 
  -8  -2   1        4.15        4.09      1.20 o 
  -7  -2   1        1.56        2.33      0.83 o 
  -6  -2   1       67.73       68.17      1.35 o 
  -5  -2   1       58.90       60.62      1.28 o 
  -4  -2   1        0.83        0.68      0.18 o 
  -3  -2   1      117.41      114.11      0.79 o 
  -2  -2   1       93.58       95.25      0.55 o 
  -1  -2   1     1899.58     1802.97      6.75 o 
   0  -2   1      320.74      332.90      1.67 o 
   1  -2   1     1278.70     1249.28      3.28 o 
   2  -2   1      161.90      178.76      1.01 o 
   3  -2   1      546.34      529.02      4.45 o 
   4  -2   1        8.43       10.46      0.43 o 
   5  -2   1       35.46       33.61      0.69 o 
   6  -2   1      142.02      143.57      2.20 o 
   7  -2   1       25.29       24.21      1.01 o 
   8  -2   1       26.50       27.99      1.18 o 
   9  -2   1        3.40        4.71      1.38 o 
  -9  -1   1        0.96        0.68      1.54 o 
  -8  -1   1       15.37       16.95      2.41 o 
  -7  -1   1       42.86       43.39      1.31 o 
  -6  -1   1       11.71       11.81      0.63 o 
  -5  -1   1      299.64      313.89      3.17 o 
  -4  -1   1       10.88       11.89      0.37 o 
  -3  -1   1      385.22      445.51      1.66 o 
  -2  -1   1        5.21        7.94      0.17 o 
  -1  -1   1     1784.56     1798.80      8.26 o 
   1  -1   1     4382.46     4159.09     49.19 o 
   2  -1   1       11.94       11.03      0.33 o 
   3  -1   1        2.36        3.52      0.21 o 
   4  -1   1       35.60       40.72      0.61 o 
   5  -1   1      242.52      243.53      2.22 o 
   6  -1   1      176.76      163.97      2.05 o 
   7  -1   1       61.24       62.67      1.53 o 
   8  -1   1       25.52       23.74      1.68 o 
   9  -1   1        9.40       13.27      1.58 o 
  -9   0   1        1.10        1.62      1.50 o 
  -8   0   1        5.78        7.41      1.57 o 
  -7   0   1        2.59        2.66      0.89 o 
  -6   0   1       91.48       86.89      1.92 o 
  -5   0   1        1.16        0.98      0.44 o 
  -4   0   1        1.73        1.44      0.19 o 
  -3   0   1       67.19       65.14      0.68 o 
  -2   0   1       97.90       86.23      0.43 o 
  -1   0   1     1893.00     1849.87      8.94 o 
   1   0   1      389.44      427.75      1.94 o 
   2   0   1      761.05      722.00      1.59 o 
   3   0   1     2129.80     2107.18     10.51 o 
   4   0   1      179.68      176.94      0.93 o 
   5   0   1      521.22      494.24      4.21 o 
   6   0   1      382.31      403.69      3.60 o 
   7   0   1        0.01        0.74      0.79 o 
   8   0   1       40.95       41.92      2.81 o 
   9   0   1        8.96        8.47      1.96 o 
  -9   1   1        7.33        7.01      1.71 o 
  -8   1   1       14.27       11.90      1.68 o 
  -7   1   1       30.07       28.01      1.15 o 
  -6   1   1       60.96       56.85      1.36 o 
  -5   1   1       56.43       49.50      0.79 o 
  -4   1   1        1.10        2.50      0.35 o 
  -3   1   1      834.63      847.34      3.90 o 
  -2   1   1       40.08       33.70      0.38 o 
  -1   1   1       34.65       36.08      0.44 o 
   1   1   1     1206.86     1242.23      8.64 o 
   2   1   1        1.69        0.87      0.26 o 
   3   1   1     1001.88     1080.93      3.76 o 
   4   1   1        8.27        8.81      0.28 o 
   5   1   1       35.96       30.35      0.58 o 
   6   1   1       10.47        9.35      0.52 o 
   7   1   1       66.31       62.89      1.45 o 
   8   1   1        3.23        3.16      1.05 o 
   9   1   1       13.25       14.97      2.00 o 
  -9   2   1        1.56        1.53      1.65 o 
  -8   2   1       16.57       15.55      1.35 o 
  -7   2   1       37.32       33.20      1.12 o 
  -6   2   1      384.47      364.29      2.81 o 
  -5   2   1      144.36      141.70      1.35 o 
  -4   2   1      529.64      514.87      4.17 o 
  -3   2   1        6.75        4.91      0.49 o 
  -2   2   1      489.68      498.47      4.02 o 
  -1   2   1     2170.85     2139.88     15.65 o 
   0   2   1        1.56        1.58      0.26 o 
   1   2   1        1.57        1.54      0.14 o 
   2   2   1      210.05      229.62      1.34 o 
   3   2   1      319.75      343.12      2.52 o 
   4   2   1        1.27        1.67      0.14 o 
   5   2   1      303.92      333.96      3.19 o 
   6   2   1       87.05       85.58      1.56 o 
   7   2   1        5.70        8.45      0.86 o 
   8   2   1        7.36        7.64      1.05 o 
   9   2   1        5.23        5.88      1.54 o 
  -8   3   1        2.62        1.95      0.90 o 
  -7   3   1        5.96        8.55      0.87 o 
  -6   3   1       51.70       44.69      1.06 o 
  -5   3   1        9.69        6.49      0.80 o 
  -4   3   1        7.99        4.54      0.63 o 
  -3   3   1      360.72      425.85      2.95 o 
  -2   3   1        2.95        1.58      0.29 o 
  -1   3   1       39.70       35.18      0.75 o 
   0   3   1     3130.31     3143.77     20.60 o 
   1   3   1     1435.50     1537.76      6.58 o 
   2   3   1      438.71      404.94      1.61 o 
   3   3   1        1.34        1.47      0.17 o 
   4   3   1       19.10       16.93      0.50 o 
   5   3   1       94.56       76.48      1.67 o 
   6   3   1        0.09        0.87      0.65 o 
   7   3   1       40.73       43.31      1.59 o 
   8   3   1        0.70        0.58      0.92 o 
   9   3   1        9.78       12.02      1.98 o 
  -8   4   1       12.95       17.29      1.47 o 
  -7   4   1       61.58       52.16      1.89 o 
  -6   4   1      262.83      286.48      2.99 o 
  -5   4   1      234.18      232.64      4.14 o 
  -4   4   1      243.24      267.57      3.34 o 
  -3   4   1       53.54       63.93      1.16 o 
  -2   4   1      137.63      133.34      1.33 o 
  -1   4   1     1549.87     1599.32      7.78 o 
   0   4   1      760.06      866.06      3.94 o 
   1   4   1      383.60      339.41      1.42 o 
   2   4   1      679.09      707.88      2.65 o 
   3   4   1       32.64       27.82      0.42 o 
   4   4   1       36.13       35.03      0.51 o 
   5   4   1        0.93        1.16      0.20 o 
   6   4   1       74.82       77.62      2.36 o 
   7   4   1        5.50        5.88      1.08 o 
   8   4   1        2.70        4.22      1.05 o 
   9   4   1        0.48        1.37      1.19 o 
  -8   5   1        0.17        0.10      1.32 o 
  -7   5   1       38.31       47.82      3.23 o 
  -6   5   1       92.05       87.60      3.66 o 
  -5   5   1       22.47       25.34      1.37 o 
  -4   5   1      119.80      125.60      2.09 o 
  -3   5   1      617.76      665.48      4.16 o 
  -2   5   1       99.72       98.50      1.28 o 
  -1   5   1      596.17      639.65      5.98 o 
   0   5   1     1757.21     1836.90     13.92 o 
   1   5   1      286.81      314.30      2.55 o 
   2   5   1      380.41      375.87      1.60 o 
   3   5   1      290.99      309.40      1.89 o 
   4   5   1      110.40       99.98      1.57 o 
   5   5   1       71.50       67.78      2.00 o 
   6   5   1        0.05        0.58      1.31 o 
   7   5   1       21.72       20.00      1.49 o 
   8   5   1        0.11        0.16      1.08 o 
  -8   6   1        1.19        1.02      1.44 o 
  -7   6   1       28.62       28.55      3.33 o 
  -6   6   1       21.34       20.42      1.87 o 
  -5   6   1      144.41      157.56      3.57 o 
  -4   6   1       14.78       15.97      1.11 o 
  -3   6   1       24.29       27.85      1.20 o 
  -2   6   1       68.39       65.41      1.40 o 
  -1   6   1       95.46      100.95      1.01 o 
   0   6   1        0.78        1.34      0.29 o 
   1   6   1      133.95      127.01      1.26 o 
   2   6   1       14.53       14.27      0.43 o 
   3   6   1      183.18      184.05      2.31 o 
   4   6   1       10.42        9.69      0.34 o 
   5   6   1       10.51       10.34      0.73 o 
   6   6   1      143.19      146.97      3.25 o 
   7   6   1        4.43        5.46      1.53 o 
   8   6   1       20.66       20.92      1.46 o 
  -7   7   1       58.28       59.04      3.20 o 
  -6   7   1       35.85       30.96      2.10 o 
  -5   7   1       52.47       55.10      1.90 o 
  -4   7   1       37.12       33.43      1.47 o 
  -3   7   1       82.01       80.32      1.89 o 
  -2   7   1        1.22        1.07      0.64 o 
  -1   7   1        0.00        0.72      0.44 o 
   0   7   1       32.60       25.63      0.61 o 
   1   7   1      130.27      130.31      1.35 o 
   2   7   1        5.69        4.67      0.55 o 
   3   7   1      107.57      122.74      1.31 o 
   4   7   1       51.20       47.24      0.88 o 
   5   7   1        4.28        4.65      1.08 o 
   6   7   1        5.13        5.20      1.17 o 
   7   7   1       16.14       15.99      2.20 o 
   8   7   1        9.61       10.94      1.32 o 
  -7   8   1        0.11        0.44      1.52 o 
  -6   8   1        5.57        5.53      1.54 o 
  -5   8   1       53.92       47.42      2.43 o 
  -4   8   1       31.56       29.54      1.48 o 
  -3   8   1       88.96       80.61      2.87 o 
  -2   8   1       66.69       66.00      2.19 o 
  -1   8   1       27.06       26.58      0.98 o 
   0   8   1        5.49        6.09      0.67 o 
   1   8   1       21.15       20.76      0.80 o 
   2   8   1        0.22        0.84      0.60 o 
   3   8   1       72.28       70.51      1.24 o 
   4   8   1        5.86        7.86      0.63 o 
   5   8   1        0.19        0.17      0.65 o 
   6   8   1       28.43       26.68      1.44 o 
   7   8   1        0.36       -0.37      1.10 o 
  -6   9   1       10.86       10.92      2.04 o 
  -5   9   1       13.39       10.49      1.67 o 
  -4   9   1        6.31        8.20      1.46 o 
  -3   9   1      122.57      110.97      2.96 o 
  -2   9   1       33.08       34.26      1.88 o 
  -1   9   1      284.87      267.80      2.76 o 
   0   9   1       85.56       88.50      1.69 o 
   1   9   1      370.93      362.29      2.63 o 
   2   9   1       74.88       72.56      1.38 o 
   3   9   1       29.06       25.13      1.11 o 
   4   9   1       45.13       41.60      1.33 o 
   5   9   1        0.48        0.69      1.02 o 
   6   9   1        0.67        0.84      1.02 o 
   7   9   1        0.19        0.19      1.12 o 
  -5  10   1       15.39       12.39      1.81 o 
  -4  10   1        6.99        7.43      1.68 o 
  -3  10   1       52.80       57.18      2.57 o 
  -2  10   1        3.24        1.85      1.37 o 
  -1  10   1        0.25       -0.70      1.80 o 
   0  10   1       32.40       29.07      1.21 o 
   1  10   1       15.28       10.83      0.93 o 
   2  10   1        1.87        2.73      0.92 o 
   3  10   1        9.52        9.97      0.87 o 
   4  10   1        5.09        4.50      0.89 o 
   5  10   1        1.89        0.99      0.99 o 
   6  10   1        0.02        0.03      1.09 o 
  -4  11   1       11.48       11.31      1.91 o 
  -3  11   1        4.73        6.93      1.70 o 
  -2  11   1       30.73       27.14      2.16 o 
  -1  11   1        0.51        0.58      1.40 o 
   0  11   1       17.26       13.88      1.15 o 
   1  11   1        7.68        7.56      1.05 o 
   2  11   1       13.77       12.29      1.16 o 
   3  11   1       12.03       13.63      0.99 o 
   4  11   1       16.58       15.16      1.20 o 
   5  11   1       13.47       16.00      1.45 o 
  -2  12   1       10.74        9.15      1.82 o 
  -1  12   1       11.93       12.34      1.66 o 
   0  12   1        1.36        3.16      1.44 o 
   1  12   1        1.30        0.96      1.25 o 
   2  12   1        2.39        2.22      1.35 o 
   3  12   1        9.51        8.13      1.39 o 
  -1 -12   2       10.70       13.56      1.35 o 
   0 -12   2        1.45        1.05      1.01 o 
   1 -12   2        1.77        2.10      1.44 o 
   2 -12   2       17.06       20.57      2.03 o 
  -3 -11   2       38.13       44.49      2.56 o 
  -2 -11   2        3.57        5.19      1.09 o 
  -1 -11   2       23.29       27.19      1.93 o 
   0 -11   2        0.77        1.77      0.98 o 
   1 -11   2       33.33       33.13      1.67 o 
   2 -11   2        1.75        1.09      1.17 o 
   3 -11   2        4.53        4.49      1.57 o 
   4 -11   2        3.74        2.86      1.51 o 
  -4 -10   2       18.82       18.20      1.38 o 
  -3 -10   2        5.97        4.17      0.90 o 
  -2 -10   2       68.49       63.21      1.80 o 
  -1 -10   2        3.18        2.65      0.95 o 
   0 -10   2       29.67       29.33      1.29 o 
   1 -10   2        0.67        1.32      0.86 o 
   2 -10   2        6.21        7.87      1.38 o 
   3 -10   2        7.83        7.49      1.08 o 
   4 -10   2       21.09       24.58      1.56 o 
   5 -10   2        7.72        7.38      1.28 o 
  -5  -9   2        0.91        0.96      1.01 o 
  -4  -9   2       25.80       27.91      1.48 o 
  -3  -9   2        1.83        2.86      0.75 o 
  -2  -9   2       14.17       16.65      1.12 o 
  -1  -9   2        0.54        1.01      0.81 o 
   0  -9   2       13.00       11.10      0.70 o 
   1  -9   2       37.71       33.58      1.12 o 
   2  -9   2       45.75       46.73      1.54 o 
   3  -9   2        5.69        3.94      1.01 o 
   4  -9   2       23.91       23.09      1.46 o 
   5  -9   2        0.01       -0.05      1.04 o 
   6  -9   2       23.73       19.64      1.71 o 
  -6  -8   2        0.00        0.45      0.99 o 
  -5  -8   2        4.03        5.23      1.15 o 
  -4  -8   2        2.24        1.61      0.75 o 
  -3  -8   2       27.76       21.67      1.07 o 
  -2  -8   2        5.18        3.23      0.71 o 
  -1  -8   2       17.37       14.77      0.63 o 
   0  -8   2       72.98       64.43      1.16 o 
   1  -8   2       26.82       27.67      1.07 o 
   2  -8   2      285.67      291.48      2.65 o 
   3  -8   2       28.24       26.52      1.39 o 
   4  -8   2        4.21        3.36      1.05 o 
   5  -8   2        5.80        7.62      1.16 o 
   6  -8   2       16.25       15.66      1.53 o 
   7  -8   2       22.46       22.85      2.05 o 
  -7  -7   2       11.73        8.65      1.29 o 
  -6  -7   2        3.45        2.07      0.97 o 
  -5  -7   2       90.52       86.99      2.32 o 
  -4  -7   2       91.05       87.76      1.96 o 
  -3  -7   2      145.68      149.75      2.66 o 
  -2  -7   2       66.98       61.38      0.97 o 
  -1  -7   2      173.54      165.73      1.52 o 
   0  -7   2      154.01      156.21      2.08 o 
   1  -7   2      385.27      368.67      2.64 o 
   2  -7   2      136.44      137.06      1.77 o 
   3  -7   2        6.33        7.10      0.95 o 
   4  -7   2       25.86       20.69      1.22 o 
   5  -7   2        0.07       -0.13      0.97 o 
   6  -7   2       78.27       62.77      2.12 o 
   7  -7   2        2.19        2.42      1.19 o 
   8  -7   2       16.08        9.98      1.43 o 
  -7  -6   2        8.97        8.66      1.18 o 
  -6  -6   2       11.67       11.16      1.10 o 
  -5  -6   2      209.03      211.24      2.39 o 
  -4  -6   2        5.77        5.70      0.60 o 
  -3  -6   2       47.28       49.47      0.84 o 
  -2  -6   2      117.43      110.26      1.49 o 
  -1  -6   2       95.22       97.92      1.98 o 
   0  -6   2      432.48      398.34      2.75 o 
   1  -6   2        6.59        3.85      0.63 o 
   2  -6   2        7.85        7.95      0.56 o 
   3  -6   2        8.44        9.44      0.85 o 
   4  -6   2        1.08        0.45      0.80 o 
   5  -6   2        0.60        1.52      0.86 o 
   6  -6   2       43.16       45.53      1.75 o 
   7  -6   2       27.01       25.93      1.64 o 
   8  -6   2        1.97        1.04      1.07 o 
  -8  -5   2       15.29       16.54      1.40 o 
  -7  -5   2       12.68        9.83      1.29 o 
  -6  -5   2        5.52        5.95      1.08 o 
  -5  -5   2      165.09      162.84      2.15 o 
  -4  -5   2       26.96       27.03      0.80 o 
  -3  -5   2       62.98       58.48      0.84 o 
  -2  -5   2       64.42       73.73      0.98 o 
  -1  -5   2        8.14        5.83      0.43 o 
   0  -5   2       43.21       52.31      0.88 o 
   1  -5   2      555.38      565.84      3.82 o 
   2  -5   2       76.24       83.54      1.00 o 
   3  -5   2        4.60        6.64      1.18 o 
   4  -5   2       32.08       34.40      0.93 o 
   5  -5   2       23.77       24.62      1.20 o 
   6  -5   2       85.26       84.79      1.73 o 
   7  -5   2       19.25       17.91      1.13 o 
   8  -5   2       28.72       31.82      1.46 o 
  -8  -4   2        0.26        0.66      0.98 o 
  -7  -4   2       32.70       37.14      1.73 o 
  -6  -4   2       15.79       16.55      0.94 o 
  -5  -4   2      285.11      300.08      3.03 o 
  -4  -4   2        3.13        3.85      0.36 o 
  -3  -4   2       89.67       96.09      0.96 o 
  -2  -4   2      136.74      156.32      2.17 o 
  -1  -4   2      794.68      919.64      4.06 o 
   0  -4   2     2134.00     2272.03     10.54 o 
   1  -4   2      298.91      342.95      5.73 o 
   2  -4   2      146.38      136.98      1.22 o 
   3  -4   2      294.49      314.88      3.27 o 
   4  -4   2        5.59        5.33      0.46 o 
   5  -4   2       17.38       15.10      0.62 o 
   6  -4   2       30.80       26.57      1.10 o 
   7  -4   2       33.09       29.21      1.28 o 
   8  -4   2        6.88        4.02      0.96 o 
   9  -4   2        0.18        0.45      1.28 o 
  -8  -3   2        2.99        3.82      1.04 o 
  -7  -3   2        2.60        1.22      0.80 o 
  -6  -3   2       30.62       34.59      1.15 o 
  -5  -3   2       32.40       35.07      1.00 o 
  -4  -3   2        3.98        3.67      0.26 o 
  -3  -3   2       37.95       44.19      0.53 o 
  -2  -3   2       93.15       88.96      0.77 o 
  -1  -3   2       19.51       32.58      0.62 o 
   0  -3   2      286.53      300.45      1.56 o 
   1  -3   2     1206.26     1217.25      3.89 o 
   2  -3   2       37.89       42.76      0.70 o 
   3  -3   2        1.81        0.83      0.37 o 
   4  -3   2       37.90       59.79      0.88 o 
   5  -3   2        4.50        3.22      0.44 o 
   6  -3   2       16.07       15.12      0.70 o 
   7  -3   2        3.25        3.20      0.82 o 
   8  -3   2       12.91       10.73      0.98 o 
   9  -3   2        1.17        1.51      1.20 o 
  -8  -2   2        4.64        3.02      1.57 o 
  -7  -2   2        0.42        0.78      0.81 o 
  -6  -2   2       88.38       85.77      1.22 o 
  -5  -2   2        8.10        9.27      0.56 o 
  -4  -2   2      194.64      212.18      1.67 o 
  -3  -2   2      170.31      161.20      0.99 o 
  -2  -2   2       14.57       10.09      0.27 o 
  -1  -2   2       10.43       15.60      0.36 o 
   0  -2   2      588.58      563.76      2.03 o 
   1  -2   2        7.41        7.64      0.47 o 
   2  -2   2      494.94      479.68      1.98 o 
   3  -2   2      531.80      565.64      4.60 o 
   4  -2   2       54.24       47.00      0.55 o 
   5  -2   2       12.46       12.87      0.54 o 
   6  -2   2       90.81       93.01      2.03 o 
   7  -2   2      158.86      147.98      1.99 o 
   8  -2   2       55.56       56.28      1.42 o 
   9  -2   2       18.98       16.91      1.72 o 
  -8  -1   2        8.16        8.05      1.65 o 
  -7  -1   2        0.21        0.22      0.80 o 
  -6  -1   2      176.79      179.38      1.85 o 
  -5  -1   2       48.26       55.04      0.75 o 
  -4  -1   2      184.82      173.03      1.85 o 
  -3  -1   2      136.53      135.51      0.98 o 
  -2  -1   2      158.84      157.77      0.80 o 
  -1  -1   2        7.02       10.51      0.17 o 
   0  -1   2      713.93      742.50      2.65 o 
   1  -1   2      460.02      459.14      2.10 o 
   2  -1   2       10.97       12.62      0.38 o 
   3  -1   2        5.65        5.71      0.31 o 
   4  -1   2      108.25      126.20      2.57 o 
   5  -1   2        2.25        1.10      0.33 o 
   6  -1   2       29.43       25.32      0.86 o 
   7  -1   2       43.98       36.05      1.28 o 
   8  -1   2        6.46        4.99      1.22 o 
   9  -1   2        3.83        5.88      1.40 o 
  -8   0   2        2.28        2.04      1.41 o 
  -7   0   2        8.75        8.13      0.84 o 
  -6   0   2       34.27       29.09      0.94 o 
  -5   0   2      185.03      184.73      3.78 o 
  -4   0   2      263.96      275.84      3.34 o 
  -3   0   2      789.93      750.23      1.74 o 
  -2   0   2      815.48      836.77      3.23 o 
  -1   0   2     1809.91     1751.31      6.69 o 
   0   0   2     5144.74     4301.42     66.58 o 
   1   0   2      135.58      140.47      0.68 o 
   3   0   2      198.04      197.06      1.00 o 
   4   0   2     2413.02     2417.33     23.22 o 
   5   0   2      218.07      193.12      1.06 o 
   6   0   2      225.26      231.29      3.46 o 
   7   0   2      203.98      173.37      2.67 o 
   8   0   2       53.31       56.87      2.45 o 
   9   0   2       25.13       21.85      1.80 o 
  -8   1   2        1.47        1.73      1.52 o 
  -7   1   2        5.72        6.42      0.88 o 
  -6   1   2       35.90       36.66      1.19 o 
  -5   1   2      163.77      163.16      2.16 o 
  -4   1   2       58.98       60.67      0.95 o 
  -3   1   2        1.85        0.56      0.32 o 
  -2   1   2       46.23       47.69      0.60 o 
  -1   1   2      511.87      532.02      2.46 o 
   1   1   2     1566.84     1534.52      7.78 o 
   3   1   2     2192.75     2155.32     13.45 o 
   4   1   2     1180.54     1249.40      5.12 o 
   5   1   2      788.31      840.48      3.84 o 
   6   1   2        2.80        3.56      0.31 o 
   7   1   2       19.65       21.08      0.98 o 
   8   1   2        3.86        3.56      1.14 o 
   9   1   2       19.84       19.03      2.04 o 
  -8   2   2        2.73        2.50      1.12 o 
  -7   2   2       34.78       39.05      1.39 o 
  -6   2   2       11.96       11.67      0.82 o 
  -5   2   2      139.95      162.76      2.24 o 
  -4   2   2       95.13      100.65      1.10 o 
  -3   2   2      831.90      896.77      4.55 o 
  -2   2   2      736.11      752.96      2.50 o 
  -1   2   2      175.86      152.16      1.18 o 
   0   2   2      555.99      544.16      2.67 o 
   1   2   2     2958.81     2956.21     16.03 o 
   2   2   2      739.07      691.26      3.60 o 
   3   2   2      197.58      208.83      1.09 o 
   4   2   2       84.12       78.92      0.86 o 
   5   2   2        0.12        0.43      0.16 o 
   6   2   2        9.14        8.77      0.34 o 
   7   2   2       17.25       16.27      0.95 o 
   8   2   2        3.93        5.98      0.84 o 
   9   2   2        9.33        9.77      1.42 o 
  -8   3   2        1.91        3.44      1.13 o 
  -7   3   2        0.19        0.99      0.69 o 
  -6   3   2       50.09       58.83      1.23 o 
  -5   3   2      109.87      117.44      2.62 o 
  -4   3   2      349.29      367.58      2.33 o 
  -3   3   2       15.72       13.75      0.77 o 
  -2   3   2      140.24      137.56      1.39 o 
  -1   3   2      598.52      577.16      2.48 o 
   0   3   2      158.81      197.88      1.73 o 
   1   3   2       20.97       19.02      0.32 o 
   2   3   2      124.92      153.52      0.81 o 
   3   3   2      496.74      482.36      2.58 o 
   4   3   2       41.01       37.20      1.44 o 
   5   3   2      331.99      323.58      1.70 o 
   6   3   2       80.90       87.36      1.83 o 
   7   3   2        0.67        0.88      0.70 o 
   8   3   2        2.65        3.23      0.79 o 
   9   3   2        5.00        5.93      1.74 o 
  -8   4   2        2.81        4.14      1.20 o 
  -7   4   2        2.41        1.07      1.01 o 
  -6   4   2        0.44        1.82      0.90 o 
  -5   4   2       72.13       69.87      1.83 o 
  -4   4   2        0.29        0.42      0.64 o 
  -3   4   2       48.52       43.42      1.22 o 
  -2   4   2      385.46      376.06      3.46 o 
  -1   4   2        0.42        0.19      0.29 o 
   0   4   2      552.73      495.32      1.99 o 
   1   4   2      647.04      673.49      2.51 o 
   2   4   2      399.68      374.74      1.43 o 
   3   4   2       14.38       13.16      0.33 o 
   4   4   2      278.51      282.30      1.59 o 
   5   4   2       64.72       68.45      0.84 o 
   6   4   2        0.05        0.15      0.27 o 
   7   4   2       41.62       39.22      1.28 o 
   8   4   2        2.06        0.66      0.97 o 
   9   4   2       24.70       23.89      3.65 o 
  -8   5   2        0.79        1.53      1.37 o 
  -7   5   2       24.09       20.18      1.91 o 
  -6   5   2        0.01       -0.09      0.92 o 
  -5   5   2      196.04      194.86      3.92 o 
  -4   5   2       22.53       19.45      1.15 o 
  -3   5   2      129.19      135.60      2.07 o 
  -2   5   2       22.95       36.60      1.12 o 
  -1   5   2     1279.77     1297.90     11.30 o 
   0   5   2     1460.72     1572.80     10.27 o 
   1   5   2      964.01     1040.65      5.72 o 
   2   5   2      186.68      214.87      1.37 o 
   3   5   2     1397.52     1390.80      8.73 o 
   4   5   2        4.31        7.04      0.32 o 
   5   5   2      305.65      297.40      1.94 o 
   6   5   2       30.58       29.27      0.84 o 
   7   5   2        8.93        7.68      1.14 o 
   8   5   2        5.42        5.22      0.93 o 
   9   5   2        6.95        5.92      1.46 o 
  -7   6   2       16.85       16.98      1.90 o 
  -6   6   2       85.17       86.45      2.22 o 
  -5   6   2        6.71        6.08      1.12 o 
  -4   6   2       80.97       79.46      2.41 o 
  -3   6   2       79.07       79.39      1.58 o 
  -2   6   2      239.20      238.06      3.43 o 
  -1   6   2       35.13       34.91      0.83 o 
   0   6   2       77.78       86.13      0.97 o 
   1   6   2       74.54       73.57      1.64 o 
   2   6   2       27.81       30.64      0.60 o 
   3   6   2       36.72       40.49      0.65 o 
   4   6   2       14.43       13.67      0.34 o 
   5   6   2        0.79        0.62      0.56 o 
   6   6   2       14.66       17.13      1.35 o 
   7   6   2        2.61        2.55      1.12 o 
   8   6   2        1.24        2.28      0.99 o 
  -7   7   2        0.53        1.03      1.49 o 
  -6   7   2       22.42       21.43      1.54 o 
  -5   7   2       42.13       42.14      2.24 o 
  -4   7   2      121.71      132.17      4.15 o 
  -3   7   2       75.45       74.29      1.90 o 
  -2   7   2      254.14      238.70      3.54 o 
  -1   7   2      429.85      455.05      3.66 o 
   0   7   2        2.07        2.61      0.38 o 
   1   7   2      142.38      137.44      2.49 o 
   2   7   2       27.25       27.55      0.74 o 
   3   7   2      247.35      227.57      2.44 o 
   4   7   2       15.38       17.07      0.62 o 
   5   7   2        2.97        2.36      1.09 o 
   6   7   2       45.95       51.82      1.91 o 
   7   7   2        3.65        1.97      1.10 o 
   8   7   2       11.19       11.20      1.58 o 
  -6   8   2        7.94        7.75      1.25 o 
  -5   8   2        0.60        0.06      1.28 o 
  -4   8   2        0.09        0.66      1.35 o 
  -3   8   2       23.68       23.44      1.66 o 
  -2   8   2       34.04       37.74      1.49 o 
  -1   8   2        1.37        1.75      0.62 o 
   0   8   2      185.91      191.52      1.86 o 
   1   8   2      115.79      117.88      1.48 o 
   2   8   2       64.52       59.33      1.07 o 
   3   8   2       43.84       43.71      1.03 o 
   4   8   2       27.61       24.86      0.74 o 
   5   8   2        2.07        2.24      0.74 o 
   6   8   2       16.33       17.29      1.56 o 
   7   8   2       21.76       17.74      1.62 o 
  -6   9   2        0.48        0.85      1.39 o 
  -5   9   2       23.67       22.21      3.18 o 
  -4   9   2       17.51       14.27      1.66 o 
  -3   9   2       52.14       47.16      2.30 o 
  -2   9   2        5.83        5.17      1.05 o 
  -1   9   2       45.85       40.53      1.30 o 
   0   9   2       38.61       45.88      1.12 o 
   1   9   2        1.25        1.13      0.69 o 
   2   9   2       28.82       36.60      0.98 o 
   3   9   2       78.43       82.52      1.44 o 
   4   9   2        5.92        9.04      0.74 o 
   5   9   2        6.41        8.04      0.89 o 
   6   9   2       16.36       17.77      1.36 o 
   7   9   2        0.13        0.34      1.34 o 
  -5  10   2        0.54        0.95      1.25 o 
  -4  10   2        7.12        6.91      1.56 o 
  -3  10   2       10.23       11.39      2.67 o 
  -2  10   2       28.31       24.30      1.94 o 
  -1  10   2        7.33        6.36      1.10 o 
   0  10   2      116.94      131.68      2.01 o 
   1  10   2       46.08       46.43      1.95 o 
   2  10   2       63.21       73.36      1.46 o 
   3  10   2       76.15       81.01      1.61 o 
   4  10   2        1.24        2.52      0.82 o 
   5  10   2       25.98       29.66      2.28 o 
   6  10   2        0.00       -0.13      1.10 o 
  -4  11   2        0.60        0.73      1.51 o 
  -3  11   2       26.31       32.85      3.52 o 
  -2  11   2        0.24       -0.33      1.30 o 
  -1  11   2        4.20        5.22      1.52 o 
   0  11   2        0.96        1.04      1.34 o 
   1  11   2        5.84        5.48      0.93 o 
   2  11   2        2.72        2.74      0.67 o 
   3  11   2       21.26       20.86      1.13 o 
   4  11   2        0.71       -0.03      0.97 o 
   5  11   2        8.13        7.38      1.30 o 
  -2  12   2        4.09        3.67      1.67 o 
  -1  12   2        1.92        2.57      1.61 o 
   0  12   2       13.96       13.82      1.89 o 
   1  12   2        9.12        9.42      1.38 o 
   2  12   2       24.89       23.27      1.57 o 
   3  12   2        0.56        0.32      1.40 o 
  -2 -11   3        9.12       10.25      1.22 o 
  -1 -11   3        0.38        0.18      1.11 o 
   0 -11   3       35.89       36.82      1.63 o 
   1 -11   3        1.03        0.70      1.03 o 
   2 -11   3       69.13       78.88      3.00 o 
   3 -11   3       27.38       34.44      2.43 o 
   4 -11   3       19.14       21.83      2.34 o 
  -4 -10   3        3.65        3.92      1.04 o 
  -3 -10   3       31.62       30.60      1.83 o 
  -2 -10   3        0.65        0.88      0.94 o 
  -1 -10   3       22.15       22.08      1.32 o 
   0 -10   3        5.37        6.99      1.10 o 
   1 -10   3       50.25       48.10      1.60 o 
   2 -10   3        6.35        6.24      0.87 o 
   3 -10   3       10.19       11.20      1.16 o 
   4 -10   3        0.94        1.74      1.04 o 
   5 -10   3        1.93        3.15      1.15 o 
  -5  -9   3        9.97       13.08      1.29 o 
  -4  -9   3       16.80       15.44      1.45 o 
  -3  -9   3        0.01        0.09      0.77 o 
  -2  -9   3       41.06       39.30      1.43 o 
  -1  -9   3        1.48        1.58      0.90 o 
   0  -9   3      118.09      115.11      2.07 o 
   1  -9   3       83.09       85.05      1.64 o 
   2  -9   3       56.50       58.25      1.47 o 
   3  -9   3        0.01        0.18      1.01 o 
   4  -9   3       12.29       13.41      1.26 o 
   5  -9   3       24.80       23.17      1.59 o 
   6  -9   3        1.91        2.68      1.17 o 
  -6  -8   3        4.64        5.90      1.14 o 
  -5  -8   3        0.03        0.26      0.97 o 
  -4  -8   3        7.17        7.06      0.94 o 
  -3  -8   3       10.15        9.80      0.91 o 
  -2  -8   3       27.42       20.80      1.09 o 
  -1  -8   3       33.56       29.51      1.13 o 
   0  -8   3       27.68       27.67      0.91 o 
   1  -8   3      294.82      289.60      2.62 o 
   2  -8   3        5.98        4.48      0.81 o 
   3  -8   3      225.26      228.74      3.69 o 
   4  -8   3        0.98        2.10      0.96 o 
   5  -8   3       29.12       31.45      1.66 o 
   6  -8   3       30.09       30.81      1.80 o 
   7  -8   3        8.45       12.47      1.48 o 
  -6  -7   3       12.07       11.25      1.21 o 
  -5  -7   3        2.66        2.44      1.01 o 
  -4  -7   3      124.50      125.60      1.73 o 
  -3  -7   3       78.26       73.13      1.56 o 
  -2  -7   3      141.82      143.23      2.03 o 
  -1  -7   3      296.15      268.48      3.13 o 
   0  -7   3      163.79      153.44      1.68 o 
   1  -7   3        0.00        0.81      0.70 o 
   2  -7   3        0.03       -0.15      0.58 o 
   3  -7   3       32.71       33.67      1.83 o 
   4  -7   3       25.43       27.78      1.42 o 
   5  -7   3        3.01        6.67      1.05 o 
   6  -7   3       47.63       43.73      1.82 o 
   7  -7   3       14.31       17.39      1.46 o 
   8  -7   3        1.42        1.15      1.20 o 
  -7  -6   3       10.13        9.70      1.16 o 
  -6  -6   3       20.35       22.55      1.59 o 
  -5  -6   3        7.29        6.53      0.85 o 
  -4  -6   3        0.06       -0.05      0.60 o 
  -3  -6   3      138.51      141.14      1.65 o 
  -2  -6   3       33.30       40.26      0.81 o 
  -1  -6   3      430.54      474.90      3.74 o 
   0  -6   3        0.29        1.32      1.06 o 
   1  -6   3      516.33      522.73      3.05 o 
   2  -6   3       35.94       31.03      0.84 o 
   3  -6   3       81.77       81.40      2.12 o 
   4  -6   3        0.52        0.30      0.82 o 
   5  -6   3        0.25        1.09      0.89 o 
   6  -6   3       52.57       60.48      1.89 o 
   7  -6   3        3.60        1.70      1.05 o 
   8  -6   3       14.11       16.59      1.44 o 
  -7  -5   3        0.66        1.56      0.93 o 
  -6  -5   3       10.10       11.98      1.09 o 
  -5  -5   3      100.06      103.78      1.63 o 
  -4  -5   3       35.59       31.51      0.87 o 
  -3  -5   3       46.45       44.41      0.95 o 
  -2  -5   3       64.82       61.99      0.84 o 
  -1  -5   3      242.08      275.40      1.70 o 
   0  -5   3      729.90      766.96      4.23 o 
   1  -5   3      256.34      277.43      1.70 o 
   2  -5   3       26.52       28.18      0.63 o 
   3  -5   3        0.32        0.41      0.73 o 
   4  -5   3      108.94      107.95      1.91 o 
   5  -5   3       41.76       44.61      1.46 o 
   6  -5   3       62.38       56.01      1.47 o 
   7  -5   3       68.46       67.52      1.71 o 
   8  -5   3        2.29        4.01      0.95 o 
  -7  -4   3        6.46        7.91      1.06 o 
  -6  -4   3        0.00        0.39      0.84 o 
  -5  -4   3        0.33        1.14      0.56 o 
  -4  -4   3      280.15      269.12      3.12 o 
  -3  -4   3        2.17        2.28      0.39 o 
  -2  -4   3      148.08      131.05      2.00 o 
  -1  -4   3        6.99        3.04      0.42 o 
   0  -4   3      319.42      358.75      3.58 o 
   1  -4   3       57.63       50.90      0.93 o 
   2  -4   3       27.73       25.58      0.79 o 
   3  -4   3        6.69        5.12      1.39 o 
   4  -4   3      169.58      151.92      3.10 o 
   5  -4   3      124.60      127.66      1.72 o 
   6  -4   3        6.03        7.35      0.78 o 
   7  -4   3       27.58       31.08      1.29 o 
   8  -4   3        9.00        7.74      0.98 o 
   9  -4   3       10.19        9.18      1.49 o 
  -8  -3   3        0.60        1.04      1.07 o 
  -7  -3   3        0.04       -0.39      1.02 o 
  -6  -3   3       25.51       25.74      1.05 o 
  -5  -3   3        3.41        2.63      0.63 o 
  -4  -3   3        2.12        1.36      0.32 o 
  -3  -3   3        7.74        9.69      0.47 o 
  -2  -3   3       75.08       75.40      0.90 o 
  -1  -3   3      663.78      746.05      3.46 o 
   0  -3   3      875.98      941.68      2.91 o 
   1  -3   3     1562.60     1601.77      8.26 o 
   2  -3   3        6.19        5.60      0.35 o 
   3  -3   3       79.36       91.10      2.01 o 
   4  -3   3       84.13       81.39      1.44 o 
   5  -3   3       78.52       70.95      1.53 o 
   6  -3   3       13.22       14.55      0.87 o 
   7  -3   3       27.44       28.01      1.10 o 
   8  -3   3        2.77        5.36      0.80 o 
   9  -3   3        0.03       -0.02      1.22 o 
  -8  -2   3        2.68        1.75      1.37 o 
  -7  -2   3       18.23       17.29      1.34 o 
  -6  -2   3       55.63       48.24      1.06 o 
  -5  -2   3      144.65      148.06      1.82 o 
  -4  -2   3       10.24       13.13      0.42 o 
  -3  -2   3       30.66       25.49      0.38 o 
  -2  -2   3        3.05        2.05      0.17 o 
  -1  -2   3      359.50      354.32      1.50 o 
   0  -2   3      416.38      428.94      1.71 o 
   1  -2   3      336.23      327.87      1.49 o 
   2  -2   3      394.65      431.20      4.69 o 
   3  -2   3      176.44      234.76      2.01 o 
   4  -2   3        9.42       11.20      0.78 o 
   5  -2   3        0.45        0.20      0.52 o 
   6  -2   3        0.13        0.65      0.69 o 
   7  -2   3        0.11        0.43      0.67 o 
   8  -2   3        2.72        1.58      0.86 o 
   9  -2   3        0.05        1.63      1.31 o 
  -8  -1   3        1.52        0.51      1.41 o 
  -7  -1   3        0.04        0.69      0.71 o 
  -6  -1   3       50.95       47.56      1.50 o 
  -5  -1   3        9.37       10.25      0.73 o 
  -4  -1   3       29.11       24.09      0.55 o 
  -3  -1   3       71.22       75.02      0.62 o 
  -2  -1   3        7.26        6.97      0.20 o 
  -1  -1   3      823.99      876.54      2.96 o 
   0  -1   3     1898.72     1892.25      8.86 o 
   1  -1   3        2.41        1.85      0.20 o 
   2  -1   3      442.67      401.62      2.07 o 
   3  -1   3      192.20      204.84      1.20 o 
   4  -1   3      128.34      152.26      1.21 o 
   5  -1   3        5.39        5.30      0.40 o 
   6  -1   3        0.33        0.57      0.51 o 
   7  -1   3      185.48      208.89      2.69 o 
   8  -1   3        1.21        2.73      1.16 o 
   9  -1   3       35.92       40.60      2.42 o 
  -8   0   3       16.18       17.60      2.84 o 
  -7   0   3       14.70       13.58      0.88 o 
  -6   0   3       74.70       73.91      1.68 o 
  -5   0   3       78.73       76.14      0.90 o 
  -4   0   3        0.62        0.52      0.28 o 
  -3   0   3      433.86      526.50      3.21 o 
  -2   0   3       45.66       47.52      0.43 o 
  -1   0   3       56.81       77.73      0.54 o 
   0   0   3     1122.23     1154.30      4.11 o 
   1   0   3     4559.36     4492.83     35.92 o 
   2   0   3     1156.39     1121.61      3.23 o 
   3   0   3     1394.42     1395.62      5.30 o 
   4   0   3      375.82      369.96      2.81 o 
   5   0   3      532.12      506.96      4.15 o 
   6   0   3       89.75       88.60      1.45 o 
   7   0   3       50.29       52.09      1.96 o 
   8   0   3        3.88        4.99      1.34 o 
   9   0   3        8.54       10.73      1.52 o 
  -8   1   3        2.38        4.13      1.17 o 
  -7   1   3       17.88       21.63      1.03 o 
  -6   1   3       49.34       49.31      1.23 o 
  -5   1   3        8.25        9.16      0.56 o 
  -4   1   3      118.44      125.20      1.15 o 
  -3   1   3       79.85       72.29      0.88 o 
  -2   1   3       84.15       76.41      0.64 o 
  -1   1   3      209.24      204.54      1.15 o 
   0   1   3        6.82       12.64      0.26 o 
   1   1   3     3970.10     3948.03     16.85 o 
   2   1   3       30.79       32.09      0.35 o 
   3   1   3      133.57       84.96      0.53 o 
   4   1   3      535.49      517.67      3.42 o 
   5   1   3      110.99      109.20      1.25 o 
   6   1   3       77.25       69.06      0.80 o 
   7   1   3        7.19        8.72      0.79 o 
   8   1   3       45.41       50.90      1.93 o 
   9   1   3       12.09       14.79      1.86 o 
  -8   2   3        8.33        9.12      1.30 o 
  -7   2   3        0.30        0.45      0.77 o 
  -6   2   3       62.63       57.39      1.82 o 
  -5   2   3      178.44      187.48      1.69 o 
  -4   2   3      162.57      165.31      1.57 o 
  -3   2   3       10.02       10.33      0.61 o 
  -2   2   3      725.09      808.56      5.87 o 
  -1   2   3      184.54      165.67      1.13 o 
   0   2   3      323.33      375.79      3.06 o 
   1   2   3     6316.58     6018.04     49.42 o 
   2   2   3      762.62      825.81      2.52 o 
   3   2   3     1777.65     1885.74     11.19 o 
   4   2   3      155.52      161.33      1.20 o 
   5   2   3      107.86      104.08      1.66 o 
   6   2   3       97.34       98.74      0.90 o 
   7   2   3        0.13        0.45      0.64 o 
   8   2   3        3.95        5.60      0.83 o 
   9   2   3        3.12        3.52      1.21 o 
  -8   3   3        0.38        1.07      1.50 o 
  -7   3   3        4.75        3.76      0.85 o 
  -6   3   3        1.15        0.86      0.86 o 
  -5   3   3       61.28       56.69      1.48 o 
  -4   3   3       15.32       16.66      0.72 o 
  -3   3   3      162.30      180.74      2.13 o 
  -2   3   3       10.45       19.39      0.82 o 
  -1   3   3      121.81      148.57      2.65 o 
   0   3   3       44.67       53.18      0.73 o 
   1   3   3      507.70      553.40      1.56 o 
   2   3   3      110.14      112.48      0.59 o 
   3   3   3       47.82       55.83      0.52 o 
   4   3   3      711.44      677.98      2.95 o 
   5   3   3        9.75       12.84      0.41 o 
   6   3   3       12.85       10.74      0.82 o 
   7   3   3        0.34       -0.13      0.54 o 
   8   3   3        3.26        5.11      0.82 o 
   9   3   3        6.81       10.47      1.38 o 
  -8   4   3       13.07       12.01      1.49 o 
  -7   4   3        0.04        0.19      1.01 o 
  -6   4   3       19.13       18.70      1.63 o 
  -5   4   3      201.22      183.50      2.60 o 
  -4   4   3       88.33       89.18      1.54 o 
  -3   4   3       93.51       78.36      1.35 o 
  -2   4   3      160.69      180.43      1.86 o 
  -1   4   3      107.23      127.08      1.44 o 
   0   4   3       34.39       33.48      0.56 o 
   1   4   3        0.46        0.55      0.20 o 
   2   4   3       67.55       61.15      0.60 o 
   3   4   3      418.61      402.61      1.86 o 
   4   4   3      233.82      239.80      1.92 o 
   5   4   3      115.36      116.02      1.26 o 
   6   4   3      133.35      123.82      1.64 o 
   7   4   3        3.90        4.91      0.75 o 
   8   4   3       14.47       16.07      0.93 o 
   9   4   3        4.78        8.33      1.92 o 
  -7   5   3        9.76        8.17      1.59 o 
  -6   5   3        3.22        5.12      1.00 o 
  -5   5   3       85.11       82.75      2.43 o 
  -4   5   3       40.79       46.80      1.35 o 
  -3   5   3      433.80      437.54      3.69 o 
  -2   5   3       52.20       51.83      0.88 o 
  -1   5   3      555.03      597.84      3.20 o 
   0   5   3       35.94       41.58      0.85 o 
   1   5   3       62.61       58.17      0.72 o 
   2   5   3      425.54      426.27      2.88 o 
   3   5   3       14.79       14.05      0.40 o 
   4   5   3      622.52      597.91      2.78 o 
   5   5   3      127.81      127.08      1.24 o 
   6   5   3       33.05       29.39      0.72 o 
   7   5   3       33.49       34.48      1.62 o 
   8   5   3        2.86        3.82      0.90 o 
   9   5   3       18.19       18.49      2.15 o 
  -7   6   3        0.09        0.60      1.48 o 
  -6   6   3        0.23        2.24      1.04 o 
  -5   6   3       78.89       78.96      2.08 o 
  -4   6   3       38.92       40.80      1.40 o 
  -3   6   3      162.18      170.06      2.20 o 
  -2   6   3       46.96       39.91      0.89 o 
  -1   6   3       14.01        9.48      0.47 o 
   0   6   3       71.87       84.16      1.67 o 
   1   6   3       15.86       17.84      0.46 o 
   2   6   3       19.46       16.97      0.45 o 
   3   6   3      325.99      331.91      2.10 o 
   4   6   3        9.77        7.23      0.28 o 
   5   6   3      141.68      141.24      1.90 o 
   6   6   3        2.42        1.84      1.00 o 
   7   6   3        3.47        2.37      1.15 o 
   8   6   3        4.17        4.98      1.23 o 
  -7   7   3        9.90       11.73      3.04 o 
  -6   7   3        9.94        8.27      1.34 o 
  -5   7   3       26.29       29.04      1.58 o 
  -4   7   3       18.56       18.29      1.21 o 
  -3   7   3      243.22      256.49      2.85 o 
  -2   7   3      350.46      332.94      3.04 o 
  -1   7   3      112.78      118.83      1.28 o 
   0   7   3      126.20      121.36      1.00 o 
   1   7   3        0.55        0.38      0.33 o 
   2   7   3       48.18       47.12      0.82 o 
   3   7   3        1.34        1.73      0.43 o 
   4   7   3       59.20       58.65      0.81 o 
   5   7   3       27.05       28.78      0.94 o 
   6   7   3       35.07       35.27      1.69 o 
   7   7   3        1.29        0.44      1.15 o 
   8   7   3       20.78       18.56      1.71 o 
  -6   8   3        0.00        0.05      1.17 o 
  -5   8   3        4.58        4.89      1.11 o 
  -4   8   3       15.25       13.15      1.33 o 
  -3   8   3        0.36        0.30      0.79 o 
  -2   8   3       34.71       34.69      1.33 o 
  -1   8   3        7.83        8.33      0.61 o 
   0   8   3       26.84       28.17      0.68 o 
   1   8   3        6.14        6.01      0.59 o 
   2   8   3       28.68       31.49      0.79 o 
   3   8   3      112.75      113.40      1.40 o 
   4   8   3       89.12       98.65      1.29 o 
   5   8   3       23.76       20.47      1.17 o 
   6   8   3       12.34       15.56      1.48 o 
   7   8   3       12.85       15.13      1.52 o 
   8   8   3        3.02        2.92      1.39 o 
  -5   9   3        0.01        1.26      1.46 o 
  -4   9   3        4.60        4.98      1.20 o 
  -3   9   3       75.60       72.79      1.95 o 
  -2   9   3       38.60       41.67      1.49 o 
  -1   9   3       40.81       38.88      1.35 o 
   0   9   3        0.44        0.91      0.51 o 
   1   9   3        3.81        2.52      0.58 o 
   2   9   3        0.50        0.63      0.55 o 
   3   9   3       17.87       13.19      0.77 o 
   4   9   3        5.79        5.51      0.90 o 
   5   9   3        0.01        0.09      0.77 o 
   6   9   3       23.15       21.61      1.44 o 
   7   9   3        0.60        0.24      1.25 o 
  -5  10   3        2.08        3.75      1.24 o 
  -4  10   3        0.55        1.26      1.17 o 
  -3  10   3       11.35       15.58      1.49 o 
  -2  10   3        8.78        9.09      1.16 o 
  -1  10   3        7.80       10.95      1.08 o 
   0  10   3       16.44       16.67      1.11 o 
   1  10   3       56.46       54.47      1.25 o 
   2  10   3       19.62       17.21      0.91 o 
   3  10   3        5.98        5.37      0.65 o 
   4  10   3        0.32        0.86      0.81 o 
   5  10   3        0.51        0.32      0.82 o 
   6  10   3        0.04        0.67      1.07 o 
  -4  11   3        4.78        5.09      1.43 o 
  -3  11   3       17.77       14.88      1.57 o 
  -2  11   3       27.86       27.26      1.85 o 
  -1  11   3        0.80        0.66      1.01 o 
   0  11   3       29.84       33.82      1.45 o 
   1  11   3       24.22       24.29      1.32 o 
   2  11   3       30.39       29.35      1.46 o 
   3  11   3       20.83       18.31      1.54 o 
   4  11   3        0.11       -0.02      0.87 o 
   5  11   3        9.74        9.77      1.33 o 
  -2  12   3        4.63        6.62      1.57 o 
  -1  12   3       13.55       12.57      1.57 o 
   0  12   3        8.98        8.84      1.19 o 
   1  12   3        1.02        1.95      1.00 o 
   2  12   3        2.86        2.32      1.08 o 
   3  12   3        3.47        3.38      1.69 o 
   4  12   3        1.65        2.75      1.10 o 
  -1 -11   4       27.50       33.03      1.65 o 
   0 -11   4        1.60        0.86      1.13 o 
   1 -11   4       77.91       84.37      2.49 o 
   2 -11   4        4.73        4.24      1.14 o 
   3 -11   4       13.48       19.99      3.08 o 
  -3 -10   4        7.19        8.27      1.40 o 
  -2 -10   4        1.72        2.19      0.92 o 
  -1 -10   4       11.35       13.54      1.19 o 
   0 -10   4       55.59       51.55      1.73 o 
   1 -10   4        0.14        0.02      0.99 o 
   2 -10   4       78.08       72.58      2.17 o 
   3 -10   4       17.10       13.93      1.51 o 
   4 -10   4        5.17        4.08      1.15 o 
   5 -10   4        9.65       14.16      1.52 o 
  -4  -9   4        0.21        1.03      1.14 o 
  -3  -9   4       17.34       15.34      1.25 o 
  -2  -9   4        2.71        3.11      0.96 o 
  -1  -9   4       51.71       45.12      1.55 o 
   0  -9   4       18.52       20.81      1.28 o 
   1  -9   4      112.68      113.81      1.75 o 
   2  -9   4       41.47       36.46      1.30 o 
   3  -9   4       19.38       21.03      1.55 o 
   4  -9   4        3.54        1.69      1.04 o 
   5  -9   4       10.23       12.68      1.38 o 
   6  -9   4        7.41        9.23      1.35 o 
  -5  -8   4       19.34       23.70      1.50 o 
  -4  -8   4        2.76        2.35      0.97 o 
  -3  -8   4        1.21        0.83      0.73 o 
  -2  -8   4       43.18       39.45      1.62 o 
  -1  -8   4        6.64        3.01      0.65 o 
   0  -8   4        1.40        2.27      0.64 o 
   1  -8   4        4.88        4.90      0.77 o 
   2  -8   4       53.10       56.53      2.06 o 
   3  -8   4       15.54       16.35      1.11 o 
   4  -8   4        0.12        0.50      1.14 o 
   5  -8   4       51.40       56.37      1.96 o 
   6  -8   4        5.93        4.31      1.18 o 
   7  -8   4       24.75       24.61      1.82 o 
  -6  -7   4       11.59       14.15      1.24 o 
  -5  -7   4       23.29       21.18      1.32 o 
  -4  -7   4        0.51        1.99      0.75 o 
  -3  -7   4       71.59       67.07      1.26 o 
  -2  -7   4       71.13       63.90      1.35 o 
  -1  -7   4      183.27      176.27      3.58 o 
   0  -7   4      242.72      237.54      2.44 o 
   1  -7   4      249.00      253.98      4.88 o 
   2  -7   4     1174.00     1195.57      5.14 o 
   3  -7   4       49.56       48.76      1.49 o 
   4  -7   4      363.56      388.68      7.31 o 
   5  -7   4        0.41       -0.12      1.03 o 
   6  -7   4       58.23       60.30      2.07 o 
   7  -7   4        0.74        1.23      1.13 o 
  -6  -6   4        0.83        0.94      0.91 o 
  -5  -6   4       20.40       19.00      1.03 o 
  -4  -6   4      163.52      163.79      1.80 o 
  -3  -6   4       21.67       21.32      0.78 o 
  -2  -6   4       66.43       66.48      1.16 o 
  -1  -6   4        5.41        4.37      0.85 o 
   0  -6   4      373.30      366.18      3.51 o 
   1  -6   4       41.14       33.65      1.70 o 
   2  -6   4      676.59      687.11      5.37 o 
   3  -6   4       33.78       35.39      1.62 o 
   4  -6   4      178.38      193.58      3.88 o 
   5  -6   4       63.06       63.26      1.79 o 
   6  -6   4       50.01       44.53      1.71 o 
   7  -6   4       63.60       65.70      2.07 o 
   8  -6   4        3.52        1.62      1.07 o 
  -7  -5   4       19.48       21.26      1.53 o 
  -6  -5   4       29.30       27.48      1.24 o 
  -5  -5   4        6.12        6.78      0.77 o 
  -4  -5   4        7.60        7.31      0.71 o 
  -3  -5   4        5.24        4.92      0.54 o 
  -2  -5   4        2.49        2.28      0.37 o 
  -1  -5   4        9.07        8.63      0.75 o 
   0  -5   4        1.78        2.17      0.79 o 
   1  -5   4       37.79       34.90      1.72 o 
   2  -5   4      156.22      161.98      2.13 o 
   3  -5   4      106.00      101.47      1.56 o 
   4  -5   4       53.59       52.95      1.81 o 
   5  -5   4       20.93       22.67      0.98 o 
   6  -5   4       51.66       48.35      1.37 o 
   7  -5   4        1.30        1.17      0.82 o 
   8  -5   4       16.97       18.23      1.20 o 
  -7  -4   4       31.25       33.05      1.62 o 
  -6  -4   4        1.18        0.00      0.85 o 
  -5  -4   4      191.27      194.68      2.82 o 
  -4  -4   4      228.32      230.90      1.76 o 
  -3  -4   4      513.69      535.49      3.39 o 
  -2  -4   4       23.02       24.87      0.71 o 
  -1  -4   4       25.57       32.57      0.65 o 
   0  -4   4        0.07        0.32      0.49 o 
   1  -4   4       24.83       25.26      0.99 o 
   2  -4   4        3.18        2.01      0.51 o 
   3  -4   4       22.24       18.53      0.57 o 
   4  -4   4       74.80       73.60      2.18 o 
   5  -4   4       35.42       37.68      1.06 o 
   6  -4   4       15.69       12.17      0.85 o 
   7  -4   4       29.53       28.80      1.18 o 
   8  -4   4        4.50        5.47      1.10 o 
   9  -4   4        1.36        2.24      1.24 o 
  -7  -3   4        0.68        0.37      0.94 o 
  -6  -3   4       23.11       24.26      0.99 o 
  -5  -3   4        2.36        3.13      0.66 o 
  -4  -3   4       16.92       15.35      0.58 o 
  -3  -3   4       90.97       86.96      1.69 o 
  -2  -3   4       77.73       68.56      0.61 o 
  -1  -3   4       12.11       23.21      0.47 o 
   0  -3   4      346.40      392.97      2.03 o 
   1  -3   4       72.91      107.49      1.36 o 
   2  -3   4      121.31      122.51      0.98 o 
   3  -3   4        8.99        6.32      0.27 o 
   4  -3   4       25.78       31.53      1.23 o 
   5  -3   4        4.65        3.48      0.70 o 
   6  -3   4       54.69       58.06      1.58 o 
   7  -3   4        2.23        2.38      0.68 o 
   8  -3   4        5.03        6.40      0.95 o 
   9  -3   4        0.12       -0.08      1.39 o 
  -7  -2   4        0.01        0.94      1.36 o 
  -6  -2   4        3.17        2.68      0.67 o 
  -5  -2   4        0.11        1.21      0.64 o 
  -4  -2   4      114.93      107.30      1.86 o 
  -3  -2   4       36.82       37.12      0.54 o 
  -2  -2   4      155.44      159.12      1.21 o 
  -1  -2   4      614.31      653.29      3.23 o 
   0  -2   4      193.83      227.67      1.17 o 
   1  -2   4     2427.12     2627.16     36.09 o 
   2  -2   4        6.21        3.61      0.43 o 
   3  -2   4       11.84       12.29      0.38 o 
   4  -2   4      514.78      562.27      4.22 o 
   5  -2   4       12.37       13.07      0.74 o 
   6  -2   4       27.47       24.64      1.41 o 
   7  -2   4       38.76       38.25      1.31 o 
   8  -2   4        0.89        0.70      1.07 o 
   9  -2   4       13.26       12.02      1.55 o 
  -8  -1   4        0.67        0.36      2.27 o 
  -7  -1   4       17.13       13.75      1.26 o 
  -6  -1   4        4.88        4.86      0.71 o 
  -5  -1   4       84.47       79.29      1.38 o 
  -4  -1   4       22.98       26.46      0.54 o 
  -3  -1   4       28.25       29.67      0.46 o 
  -2  -1   4      439.85      503.95      2.89 o 
  -1  -1   4      304.80      346.61      1.94 o 
   0  -1   4        6.85       12.08      0.27 o 
   1  -1   4        2.37        1.09      0.24 o 
   2  -1   4       19.98       14.50      0.32 o 
   3  -1   4        1.64        5.48      0.48 o 
   4  -1   4       64.57       62.37      0.91 o 
   5  -1   4        1.46        2.03      0.54 o 
   6  -1   4       22.12       25.79      0.80 o 
   7  -1   4        2.86        3.25      0.64 o 
   8  -1   4        2.75        3.46      1.45 o 
   9  -1   4        5.55        6.49      1.38 o 
  -8   0   4        7.71        9.22      2.91 o 
  -7   0   4        1.80        3.42      0.71 o 
  -6   0   4       35.99       43.18      1.20 o 
  -5   0   4        0.07        0.41      0.62 o 
  -4   0   4       18.52       17.85      0.48 o 
  -3   0   4      140.09      137.20      1.46 o 
  -2   0   4       11.58       14.50      0.34 o 
  -1   0   4       95.49       79.75      0.95 o 
   0   0   4       21.27       14.02      0.35 o 
   1   0   4       54.75       67.24      0.51 o 
   2   0   4      359.08      349.16      1.70 o 
   3   0   4       71.50       72.58      0.55 o 
   4   0   4      691.84      720.43      3.62 o 
   5   0   4       19.78       19.36      0.35 o 
   6   0   4       88.89       82.67      1.57 o 
   7   0   4      160.46      149.98      4.54 o 
   8   0   4        0.10       -0.08      1.15 o 
   9   0   4       77.01       76.80      3.14 o 
  -8   1   4        9.07       10.32      1.84 o 
  -7   1   4       13.83       16.78      1.01 o 
  -6   1   4       17.16       16.31      0.96 o 
  -5   1   4       89.39       82.83      1.05 o 
  -4   1   4       23.31       26.38      0.64 o 
  -3   1   4        3.52        5.68      0.34 o 
  -2   1   4     1164.83     1326.53      5.70 o 
  -1   1   4        6.21        6.46      0.23 o 
   0   1   4        1.14        0.32      0.16 o 
   1   1   4        0.83        0.65      0.15 o 
   2   1   4      140.75      112.24      0.85 o 
   3   1   4       60.78       73.75      0.57 o 
   4   1   4      907.77      917.25      4.22 o 
   5   1   4      100.16       98.01      1.32 o 
   6   1   4       95.30      100.72      1.41 o 
   7   1   4       92.55       88.31      1.95 o 
   8   1   4       38.09       39.48      1.75 o 
   9   1   4       40.96       35.74      2.57 o 
  -8   2   4        1.36        2.01      1.28 o 
  -7   2   4        5.05        6.61      0.83 o 
  -6   2   4       32.16       28.47      1.10 o 
  -5   2   4        1.22        1.70      0.49 o 
  -4   2   4       48.61       44.38      1.04 o 
  -3   2   4      160.24      177.04      3.41 o 
  -2   2   4      288.88      341.02      4.33 o 
  -1   2   4      375.97      401.02      2.18 o 
   0   2   4      449.21      492.15      1.32 o 
   1   2   4       17.26       15.85      0.28 o 
   2   2   4     1266.84     1420.47      4.87 o 
   3   2   4       20.21       16.32      0.36 o 
   4   2   4       11.22        8.25      0.26 o 
   5   2   4       61.43       55.59      0.85 o 
   6   2   4        3.70        4.10      0.33 o 
   7   2   4        3.07        2.86      0.55 o 
   8   2   4        0.35        0.21      1.02 o 
   9   2   4        4.24        5.16      1.29 o 
  -7   3   4        0.18        0.33      0.90 o 
  -6   3   4        4.74        7.44      0.90 o 
  -5   3   4       35.88       30.15      0.97 o 
  -4   3   4        2.21        2.11      0.55 o 
  -3   3   4        4.55        6.71      0.54 o 
  -2   3   4      870.28      903.70      4.24 o 
  -1   3   4       64.93       65.21      0.84 o 
   0   3   4      248.76      227.95      2.68 o 
   1   3   4      164.77      173.59      1.89 o 
   2   3   4        6.45        5.76      0.22 o 
   3   3   4      595.31      545.37      1.91 o 
   4   3   4        3.32        1.60      0.21 o 
   5   3   4       12.57       10.64      0.50 o 
   6   3   4       62.08       62.22      1.09 o 
   7   3   4        1.11        1.65      0.64 o 
   8   3   4        5.26        7.16      0.80 o 
   9   3   4        2.41        2.56      1.13 o 
  -7   4   4        0.12       -0.07      0.86 o 
  -6   4   4       28.67       30.22      1.92 o 
  -5   4   4        0.33        1.51      0.74 o 
  -4   4   4       21.17       18.69      0.85 o 
  -3   4   4       73.64       84.57      1.45 o 
  -2   4   4      105.48      104.48      1.10 o 
  -1   4   4      219.25      209.11      2.35 o 
   0   4   4      302.24      292.94      4.65 o 
   1   4   4       35.53       29.47      0.42 o 
   2   4   4       22.23       28.59      0.51 o 
   3   4   4       50.10       38.64      0.74 o 
   4   4   4      152.74      154.21      2.15 o 
   5   4   4        0.21        0.08      0.49 o 
   6   4   4       36.55       42.04      0.95 o 
   7   4   4        0.32        0.37      0.68 o 
   8   4   4        2.40        3.32      0.82 o 
   9   4   4        6.62        5.92      1.74 o 
  -7   5   4       10.69       12.64      1.44 o 
  -6   5   4        0.04        0.60      1.49 o 
  -5   5   4      205.88      218.00      3.55 o 
  -4   5   4      100.96       97.05      1.79 o 
  -3   5   4      496.12      489.17      3.91 o 
  -2   5   4       13.74       14.53      0.81 o 
  -1   5   4      307.30      305.88      3.97 o 
   0   5   4        4.39        3.37      0.55 o 
   1   5   4      325.92      325.98      1.95 o 
   2   5   4        0.80        1.22      0.32 o 
   3   5   4      567.20      574.14      3.19 o 
   4   5   4       44.34       45.78      0.89 o 
   5   5   4      113.88      117.29      1.50 o 
   6   5   4       43.87       40.30      1.00 o 
   7   5   4       29.91       33.21      1.22 o 
   8   5   4       14.39       13.59      1.33 o 
   9   5   4       11.32       14.11      2.25 o 
  -7   6   4        9.40       10.68      1.74 o 
  -6   6   4       20.18       20.32      1.91 o 
  -5   6   4       18.64       17.42      1.17 o 
  -4   6   4       65.81       63.00      1.62 o 
  -3   6   4       22.20       25.05      1.20 o 
  -2   6   4      382.37      365.90      7.41 o 
  -1   6   4        0.77        0.86      0.67 o 
   0   6   4      557.30      607.86      4.01 o 
   1   6   4        0.87        1.34      0.31 o 
   2   6   4      279.22      287.50      2.81 o 
   3   6   4        3.71        3.99      0.40 o 
   4   6   4      151.07      152.46      1.40 o 
   5   6   4        0.61        0.46      0.47 o 
   6   6   4       10.11       11.19      0.89 o 
   7   6   4        2.64        2.14      1.11 o 
   8   6   4        6.38        7.11      1.30 o 
   9   6   4        0.27       -1.04      2.16 o 
  -6   7   4       24.14       25.27      2.11 o 
  -5   7   4       10.94        8.45      1.20 o 
  -4   7   4       46.79       49.37      1.62 o 
  -3   7   4      187.52      181.01      2.54 o 
  -2   7   4      222.20      239.95      2.72 o 
  -1   7   4      119.63      117.47      1.93 o 
   0   7   4      153.65      161.74      2.05 o 
   1   7   4       66.26       61.17      0.96 o 
   2   7   4       18.43       17.22      0.58 o 
   3   7   4      179.09      170.82      2.66 o 
   4   7   4      154.20      156.76      1.73 o 
   5   7   4       22.20       20.36      0.91 o 
   6   7   4       22.16       19.79      1.07 o 
   7   7   4        0.10        0.49      1.07 o 
   8   7   4        1.33        2.13      1.24 o 
  -6   8   4        0.05        1.14      1.52 o 
  -5   8   4        0.28        1.43      1.14 o 
  -4   8   4        0.37        0.44      0.83 o 
  -3   8   4       20.20       18.27      1.21 o 
  -2   8   4       15.24       16.73      1.14 o 
  -1   8   4       32.55       30.02      1.23 o 
   0   8   4        0.12        0.23      0.72 o 
   1   8   4      102.48       92.34      1.62 o 
   2   8   4        6.33        6.34      0.57 o 
   3   8   4       29.62       29.15      0.83 o 
   4   8   4       33.95       31.65      0.85 o 
   5   8   4        2.25        3.10      0.72 o 
   6   8   4       11.42       12.18      1.03 o 
   7   8   4       14.90       15.44      1.61 o 
   8   8   4       16.93       20.53      1.84 o 
  -5   9   4        0.03        1.03      1.24 o 
  -4   9   4        0.19        0.08      0.97 o 
  -3   9   4       55.36       50.83      2.21 o 
  -2   9   4        7.20        8.06      1.04 o 
  -1   9   4       91.11       89.47      1.92 o 
   0   9   4        5.84        6.71      0.92 o 
   1   9   4       59.62       56.51      1.09 o 
   2   9   4        5.98        5.97      0.61 o 
   3   9   4      117.63      119.18      1.73 o 
   4   9   4       31.89       31.78      0.96 o 
   5   9   4       28.66       29.29      1.18 o 
   6   9   4        0.01       -0.54      1.13 o 
   7   9   4        0.22       -0.31      1.40 o 
  -4  10   4        7.83        3.52      1.30 o 
  -3  10   4       11.49       10.57      1.32 o 
  -2  10   4      141.28      133.23      2.51 o 
  -1  10   4        0.01        0.56      1.00 o 
   0  10   4       71.38       69.08      2.28 o 
   1  10   4        7.80        8.70      0.96 o 
   2  10   4       55.51       59.63      1.56 o 
   3  10   4       15.20       13.84      0.84 o 
   4  10   4       17.55       18.98      1.01 o 
   5  10   4        7.14        7.85      0.98 o 
   6  10   4        2.13        3.08      1.16 o 
  -3  11   4        7.84        9.77      1.50 o 
  -2  11   4        0.04       -0.67      1.29 o 
  -1  11   4       19.22       19.50      1.34 o 
   0  11   4        7.01        5.02      1.12 o 
   1  11   4       10.23       11.51      1.14 o 
   2  11   4       45.23       42.57      1.88 o 
   3  11   4       25.62       27.37      1.45 o 
   4  11   4        2.74        2.83      1.06 o 
   5  11   4       13.79       14.56      1.37 o 
  -2  12   4       27.03       28.06      2.85 o 
  -1  12   4        1.11        2.27      1.24 o 
   0  12   4       13.73       17.32      1.43 o 
   1  12   4        3.41        2.25      1.07 o 
   2  12   4       14.42       18.83      1.33 o 
   3  12   4        4.23        5.70      1.52 o 
   4  12   4        1.79        1.84      1.29 o 
   0 -11   5       10.97        9.74      1.19 o 
   1 -11   5       19.06       21.55      1.55 o 
   2 -11   5       10.27       13.87      1.36 o 
  -2 -10   5        2.59        2.64      0.93 o 
  -1 -10   5        9.57        9.13      1.13 o 
   0 -10   5        0.02        0.56      0.85 o 
   1 -10   5       40.37       38.20      1.64 o 
   2 -10   5        2.02        1.85      1.14 o 
   3 -10   5       14.73       17.31      3.27 o 
   4 -10   5        2.81        3.31      1.41 o 
  -4  -9   5        4.60        4.08      1.75 o 
  -3  -9   5        3.45        3.27      0.89 o 
  -2  -9   5        3.73        4.16      0.98 o 
  -1  -9   5       24.69       25.01      1.34 o 
   0  -9   5       37.18       39.57      1.34 o 
   1  -9   5        0.04       -0.34      0.73 o 
   2  -9   5       43.66       40.74      1.38 o 
   3  -9   5        0.26        0.23      0.88 o 
   4  -9   5        7.42        7.62      1.93 o 
   5  -9   5        2.12        3.00      1.21 o 
   6  -9   5        5.80        4.25      1.26 o 
  -4  -8   5        0.01        0.00      1.09 o 
  -3  -8   5       13.26       14.71      1.01 o 
  -2  -8   5       13.49       14.68      1.05 o 
  -1  -8   5       63.04       61.96      1.99 o 
   0  -8   5       49.66       45.19      1.23 o 
   1  -8   5       45.47       45.93      1.37 o 
   2  -8   5        6.76        7.99      0.94 o 
   3  -8   5        8.09        7.24      0.97 o 
   4  -8   5       19.58       22.20      1.77 o 
   5  -8   5       28.97       31.91      1.67 o 
   6  -8   5        1.12        1.98      1.06 o 
   7  -8   5        6.79        6.16      1.37 o 
  -5  -7   5       11.08       13.29      1.87 o 
  -4  -7   5       10.27       10.39      0.91 o 
  -3  -7   5        0.10        0.08      0.59 o 
  -2  -7   5        0.55        0.24      0.66 o 
  -1  -7   5        1.73        0.44      0.81 o 
   0  -7   5       45.13       48.72      1.74 o 
   1  -7   5       82.56       90.77      1.69 o 
   2  -7   5      123.50      114.72      1.89 o 
   3  -7   5        1.62        1.98      0.91 o 
   4  -7   5       14.56       15.35      1.65 o 
   5  -7   5        2.68        3.40      1.11 o 
   6  -7   5        4.55        6.21      1.29 o 
   7  -7   5       28.50       25.46      1.71 o 
  -6  -6   5        1.04        1.37      1.54 o 
  -5  -6   5       24.20       25.06      1.35 o 
  -4  -6   5       15.72       15.13      0.92 o 
  -3  -6   5        7.68        9.53      0.58 o 
  -2  -6   5       51.50       56.19      0.92 o 
  -1  -6   5      265.23      256.74      3.20 o 
   0  -6   5       44.60       46.60      1.39 o 
   1  -6   5      500.59      484.20     17.45 o 
   2  -6   5      133.08      133.52      2.23 o 
   3  -6   5        6.88        6.43      1.37 o 
   4  -6   5       59.79       59.20      3.05 o 
   5  -6   5       25.33       28.83      1.49 o 
   6  -6   5        8.68       10.69      1.25 o 
   7  -6   5        0.86        3.25      1.14 o 
   8  -6   5        9.88       12.49      1.74 o 
  -6  -5   5        9.95        9.39      1.40 o 
  -5  -5   5        5.86        6.57      0.84 o 
  -4  -5   5      177.84      178.67      1.73 o 
  -3  -5   5        0.65        0.62      0.48 o 
  -2  -5   5      110.22      102.28      1.18 o 
  -1  -5   5      106.64      106.31      1.16 o 
   0  -5   5      226.59      221.16      2.66 o 
   1  -5   5        0.37        0.52      0.83 o 
   2  -5   5      472.22      466.62      8.98 o 
   3  -5   5        5.71        5.46      0.55 o 
   4  -5   5      100.69      100.81      2.47 o 
   5  -5   5       17.80       19.92      0.93 o 
   6  -5   5       11.29       10.46      0.88 o 
   7  -5   5       86.91       87.38      2.06 o 
   8  -5   5        1.05        3.20      1.10 o 
  -7  -4   5        2.50        2.31      1.49 o 
  -6  -4   5        3.54        4.52      0.99 o 
  -5  -4   5       54.23       58.66      2.31 o 
  -4  -4   5       10.98       11.51      0.81 o 
  -3  -4   5        1.46        1.43      0.28 o 
  -2  -4   5        0.21        0.30      0.38 o 
  -1  -4   5      227.94      245.71      1.87 o 
   0  -4   5        9.80        9.38      0.63 o 
   1  -4   5     1001.03     1011.69      6.08 o 
   2  -4   5      103.39       99.06      1.62 o 
   3  -4   5      186.85      169.55      2.10 o 
   4  -4   5       26.74       24.98      0.90 o 
   5  -4   5       54.41       50.72      1.17 o 
   6  -4   5        0.41        0.97      0.66 o 
   7  -4   5        3.72        5.21      0.83 o 
   8  -4   5        0.66        1.55      0.96 o 
   9  -4   5        2.59        2.37      1.28 o 
  -7  -3   5       14.76       15.56      2.16 o 
  -6  -3   5       12.36       12.26      0.94 o 
  -5  -3   5        2.66        3.16      0.66 o 
  -4  -3   5      447.34      463.77      2.82 o 
  -3  -3   5       37.56       34.97      0.79 o 
  -2  -3   5      486.54      457.09      3.29 o 
  -1  -3   5       59.56       67.06      0.87 o 
   0  -3   5      137.55      116.36      1.21 o 
   1  -3   5      742.27      763.03      3.93 o 
   2  -3   5      257.57      240.31      2.28 o 
   3  -3   5      146.28      123.50      1.77 o 
   4  -3   5       65.60       64.72      1.33 o 
   5  -3   5       57.24       59.89      2.36 o 
   6  -3   5        0.35        0.81      0.73 o 
   7  -3   5        6.31        5.57      0.77 o 
   8  -3   5        0.93        0.52      0.89 o 
   9  -3   5        1.02        1.43      1.21 o 
  -7  -2   5        0.64        0.67      1.40 o 
  -6  -2   5       14.38       13.76      1.29 o 
  -5  -2   5       55.51       56.49      1.18 o 
  -4  -2   5       19.63       20.62      0.64 o 
  -3  -2   5       17.91       17.68      0.46 o 
  -2  -2   5       32.64       33.87      0.50 o 
  -1  -2   5      295.45      307.88      3.01 o 
   0  -2   5      143.95      169.25      1.37 o 
   1  -2   5      776.82      846.45      3.26 o 
   2  -2   5      291.69      331.28      3.78 o 
   3  -2   5      318.86      319.19      4.44 o 
   4  -2   5      145.18      158.07      2.51 o 
   5  -2   5        0.22        0.06      0.59 o 
   6  -2   5       51.70       52.48      1.42 o 
   7  -2   5       13.21       11.08      1.06 o 
   8  -2   5        6.00        5.01      1.13 o 
   9  -2   5        0.09        0.63      1.07 o 
  -7  -1   5        0.00       -0.14      1.20 o 
  -6  -1   5        0.03        0.16      0.74 o 
  -5  -1   5        0.66        0.81      0.65 o 
  -4  -1   5       58.35       61.94      1.07 o 
  -3  -1   5       29.98       28.84      0.50 o 
  -2  -1   5      144.92      157.06      0.87 o 
  -1  -1   5       40.92       43.40      0.54 o 
   0  -1   5       46.92       36.57      0.72 o 
   1  -1   5        4.52        7.65      0.34 o 
   2  -1   5      321.46      286.98      1.55 o 
   3  -1   5        4.29        4.51      0.37 o 
   4  -1   5      616.70      652.51     15.75 o 
   5  -1   5      163.61      173.17      1.60 o 
   6  -1   5       12.32       13.75      0.64 o 
   7  -1   5       18.69       18.69      0.79 o 
   8  -1   5       26.64       20.17      1.71 o 
   9  -1   5       13.89       17.14      1.55 o 
  -7   0   5       10.24        8.57      1.30 o 
  -6   0   5        9.56        7.89      0.87 o 
  -5   0   5      172.54      170.69      1.71 o 
  -4   0   5        6.58        5.68      0.39 o 
  -3   0   5      258.98      270.49      2.82 o 
  -2   0   5        8.59        9.27      0.37 o 
  -1   0   5      277.66      296.21      1.80 o 
   0   0   5      104.18      103.93      1.25 o 
   1   0   5       28.13       31.15      0.45 o 
   2   0   5        1.07        2.13      0.20 o 
   3   0   5      109.41      109.82      1.35 o 
   4   0   5       12.47       12.42      0.52 o 
   5   0   5       40.77       41.21      0.60 o 
   6   0   5       29.96       25.36      0.64 o 
   7   0   5       27.06       35.06      1.23 o 
   8   0   5       13.82       10.04      1.63 o 
   9   0   5       49.35       63.26      2.89 o 
  -7   1   5       18.47       18.97      1.25 o 
  -6   1   5       14.09       13.34      0.95 o 
  -5   1   5       19.25       22.38      0.92 o 
  -4   1   5        1.33        1.93      0.48 o 
  -3   1   5       23.23       24.11      0.55 o 
  -2   1   5      127.47      143.84      1.01 o 
  -1   1   5      455.92      507.62      3.65 o 
   0   1   5       63.78       81.25      0.91 o 
   1   1   5      512.12      584.41      2.95 o 
   2   1   5       24.11       12.50      0.29 o 
   3   1   5        0.72       -0.05      0.21 o 
   4   1   5      602.22      576.26      5.40 o 
   5   1   5       69.02       66.90      1.13 o 
   6   1   5       87.27       84.50      1.15 o 
   7   1   5        3.20        1.65      0.49 o 
   8   1   5        0.08        1.22      1.02 o 
   9   1   5        1.18        2.61      1.67 o 
  -7   2   5        0.50       -0.10      1.06 o 
  -6   2   5        0.11        0.05      0.71 o 
  -5   2   5        2.60        2.04      0.61 o 
  -4   2   5       16.44       19.62      0.84 o 
  -3   2   5       93.96      106.19      1.49 o 
  -2   2   5      593.38      606.47      3.42 o 
  -1   2   5      969.11     1030.54      3.89 o 
   0   2   5       33.73       27.04      0.41 o 
   1   2   5      505.75      526.46      1.57 o 
   2   2   5      305.93      245.70      1.93 o 
   3   2   5     2015.54     2047.45      6.71 o 
   4   2   5       43.07       27.83      0.49 o 
   5   2   5      257.91      251.85      2.98 o 
   6   2   5       21.39       22.19      0.91 o 
   7   2   5        5.21        6.01      0.67 o 
   8   2   5        0.05        0.08      0.96 o 
   9   2   5       12.52       11.08      1.47 o 
  -7   3   5        0.17        0.17      1.03 o 
  -6   3   5        0.91        1.55      0.88 o 
  -5   3   5        7.40        5.39      0.67 o 
  -4   3   5        0.55        1.05      0.60 o 
  -3   3   5       71.66       82.72      1.49 o 
  -2   3   5       53.00       35.90      0.69 o 
  -1   3   5        0.94        0.53      0.31 o 
   0   3   5        0.91        0.84      0.26 o 
   1   3   5      200.14      238.56      2.21 o 
   2   3   5      639.12      668.81      1.95 o 
   3   3   5     1193.95     1275.39      8.05 o 
   4   3   5       23.91       31.22      0.58 o 
   5   3   5       35.33       37.54      0.77 o 
   6   3   5      126.23      127.01      2.42 o 
   7   3   5        4.30        4.48      0.71 o 
   8   3   5        9.13       10.16      1.18 o 
   9   3   5        3.90        4.63      1.18 o 
  -7   4   5        4.65        6.87      1.50 o 
  -6   4   5        0.09       -0.06      0.97 o 
  -5   4   5        0.02        0.44      0.72 o 
  -4   4   5       36.82       32.23      1.06 o 
  -3   4   5        0.01        0.43      0.50 o 
  -2   4   5       12.92       17.02      0.52 o 
  -1   4   5      108.59       94.37      2.31 o 
   0   4   5       77.82       83.49      1.22 o 
   1   4   5        0.21        0.58      0.19 o 
   2   4   5      280.42      295.81      1.38 o 
   3   4   5      465.15      455.86      1.87 o 
   4   4   5       17.17       24.80      0.47 o 
   5   4   5       24.76       24.32      0.80 o 
   6   4   5        5.95        9.98      0.82 o 
   7   4   5        1.69        1.52      0.65 o 
   8   4   5        2.36        2.04      1.00 o 
   9   4   5        0.93        1.80      1.39 o 
  -7   5   5        4.73        4.23      1.33 o 
  -6   5   5        0.42        1.00      1.99 o 
  -5   5   5        1.71        1.29      0.80 o 
  -4   5   5       11.67       11.90      0.99 o 
  -3   5   5      173.96      186.42      2.07 o 
  -2   5   5        0.27        0.66      0.27 o 
  -1   5   5        6.72        6.81      0.59 o 
   0   5   5        5.99        7.66      0.57 o 
   1   5   5       58.74       56.42      0.97 o 
   2   5   5       74.63       78.88      0.95 o 
   3   5   5        3.77        3.61      0.31 o 
   4   5   5       51.23       44.09      0.54 o 
   5   5   5       34.84       33.27      0.64 o 
   6   5   5      131.25      121.81      2.14 o 
   7   5   5        3.02        3.59      0.67 o 
   8   5   5       29.76       30.09      2.20 o 
   9   5   5        5.54        5.14      1.88 o 
  -6   6   5        0.15        0.74      1.40 o 
  -5   6   5        1.38        1.58      0.96 o 
  -4   6   5       82.04       71.41      1.80 o 
  -3   6   5        6.24        7.41      1.04 o 
  -2   6   5        3.51        3.27      0.89 o 
  -1   6   5        0.03        0.30      0.73 o 
   0   6   5        2.36        3.27      0.62 o 
   1   6   5      101.14      108.32      1.39 o 
   2   6   5        0.01        0.05      0.36 o 
   3   6   5        8.70        8.91      0.43 o 
   4   6   5        1.97        2.13      0.29 o 
   5   6   5       13.81       11.76      0.55 o 
   6   6   5        0.40        0.64      0.63 o 
   7   6   5       13.49       13.30      1.38 o 
   8   6   5        0.61        1.44      1.54 o 
   9   6   5        6.11        3.34      1.87 o 
  -6   7   5        2.49        0.87      1.46 o 
  -5   7   5        1.00        1.22      0.96 o 
  -4   7   5        6.74        6.00      0.98 o 
  -3   7   5       97.96      102.54      2.37 o 
  -2   7   5      101.55       95.76      1.90 o 
  -1   7   5       61.21       59.40      1.60 o 
   0   7   5      382.99      407.61      6.04 o 
   1   7   5       14.81       12.49      0.96 o 
   2   7   5      290.29      289.29      3.02 o 
   3   7   5        0.08        0.20      0.54 o 
   4   7   5      166.35      163.55      1.30 o 
   5   7   5        0.00        0.30      0.69 o 
   6   7   5       28.22       26.88      1.05 o 
   7   7   5        0.00        0.01      1.15 o 
   8   7   5        5.87        5.38      1.35 o 
  -5   8   5        0.15       -0.82      1.09 o 
  -4   8   5        0.27        0.44      0.90 o 
  -3   8   5        0.25        0.93      0.92 o 
  -2   8   5        5.11        3.50      0.92 o 
  -1   8   5        2.96        4.35      0.87 o 
   0   8   5       40.86       38.29      1.31 o 
   1   8   5       23.24       27.23      1.12 o 
   2   8   5       12.53       14.88      0.65 o 
   3   8   5        0.87        0.65      0.47 o 
   4   8   5       19.35       15.80      0.72 o 
   5   8   5        0.04       -0.31      0.69 o 
   6   8   5        1.49        1.31      0.85 o 
   7   8   5        5.60        4.43      1.35 o 
   8   8   5        1.47        0.65      1.37 o 
  -5   9   5        0.02       -0.24      1.13 o 
  -4   9   5        0.71        0.40      1.01 o 
  -3   9   5        0.68        0.51      0.91 o 
  -2   9   5       12.36       13.44      1.21 o 
  -1   9   5        3.69        3.41      0.92 o 
   0   9   5       10.14        8.33      0.94 o 
   1   9   5        0.87        0.24      0.71 o 
   2   9   5       14.22       16.02      0.89 o 
   3   9   5        7.22        7.16      0.62 o 
   4   9   5       29.93       31.17      1.19 o 
   5   9   5        0.60        2.12      1.06 o 
   6   9   5        9.03        8.10      1.08 o 
   7   9   5        7.67        8.96      1.60 o 
  -4  10   5        4.87        8.14      1.20 o 
  -3  10   5        3.27        6.02      1.19 o 
  -2  10   5        0.17        0.63      1.03 o 
  -1  10   5        0.44        0.97      1.00 o 
   0  10   5        0.82        0.88      0.95 o 
   1  10   5        1.85        2.27      0.89 o 
   2  10   5        0.54        1.20      0.80 o 
   3  10   5        3.74        4.94      0.78 o 
   4  10   5       20.42       22.37      1.15 o 
   5  10   5        3.69        3.01      0.94 o 
   6  10   5        0.66        2.16      1.08 o 
  -3  11   5        0.41        1.35      1.17 o 
  -2  11   5       29.24       30.02      1.62 o 
  -1  11   5        2.89        3.20      1.09 o 
   0  11   5        3.59        3.42      1.02 o 
   1  11   5        2.19        3.11      1.02 o 
   2  11   5        0.01       -0.31      0.93 o 
   3  11   5       21.05       23.27      1.39 o 
   4  11   5        0.27        1.15      1.25 o 
   5  11   5        4.52        6.64      1.32 o 
  -1  12   5        0.83        0.15      1.15 o 
   0  12   5        5.42        4.50      1.25 o 
   1  12   5       18.71       19.47      1.43 o 
   2  12   5       14.48       15.23      1.31 o 
   3  12   5       36.17       36.63      4.58 o 
  -1 -10   6        4.29        2.94      0.91 o 
   0 -10   6        6.84        8.43      1.18 o 
   1 -10   6       18.60       20.93      1.22 o 
   2 -10   6       21.37       20.58      1.64 o 
   3 -10   6        5.00        5.79      2.30 o 
   4 -10   6       10.27        8.41      1.64 o 
  -3  -9   6        1.15        1.67      0.97 o 
  -2  -9   6        1.08        1.06      0.79 o 
  -1  -9   6        0.13        0.41      0.96 o 
   0  -9   6        1.01        0.54      0.94 o 
   1  -9   6       20.31       17.39      1.08 o 
   2  -9   6        1.24        1.05      0.85 o 
   3  -9   6       39.42       41.33      1.64 o 
   4  -9   6        3.30        3.72      1.41 o 
   5  -9   6       70.22       72.60      4.13 o 
  -4  -8   6       16.02       16.98      2.16 o 
  -3  -8   6       10.62       12.47      1.06 o 
  -2  -8   6       11.94       11.70      0.88 o 
  -1  -8   6       14.60       11.13      1.11 o 
   0  -8   6       16.48       15.70      1.14 o 
   1  -8   6        0.22        0.10      0.70 o 
   2  -8   6       20.98       21.08      1.09 o 
   3  -8   6        0.03       -0.14      0.84 o 
   4  -8   6       42.20       41.97      2.10 o 
   5  -8   6        0.34       -0.06      1.07 o 
   6  -8   6        3.71        4.44      1.20 o 
  -4  -7   6        5.65        4.92      1.14 o 
  -3  -7   6        0.48        0.39      0.69 o 
  -2  -7   6        2.15        3.19      0.67 o 
  -1  -7   6       60.46       51.71      1.39 o 
   0  -7   6       74.32       64.14      1.49 o 
   1  -7   6      107.19       99.29      2.60 o 
   2  -7   6       82.24       79.18      1.67 o 
   3  -7   6        4.15        4.45      0.93 o 
   4  -7   6       38.05       40.09      3.55 o 
   5  -7   6       53.38       50.19      2.47 o 
   6  -7   6       78.70       90.07      2.48 o 
   7  -7   6        4.17        3.92      1.24 o 
  -5  -6   6        2.90        2.68      1.91 o 
  -4  -6   6        0.23       -0.14      0.82 o 
  -3  -6   6        6.79        7.25      0.74 o 
  -2  -6   6       10.27        9.49      0.73 o 
  -1  -6   6      106.42       89.95      1.64 o 
   0  -6   6      218.31      217.00      2.56 o 
   1  -6   6        0.20        0.71      0.89 o 
   2  -6   6      579.05      581.24      6.29 o 
   3  -6   6        1.30        2.11      0.91 o 
   4  -6   6      882.14      917.77     12.27 o 
   5  -6   6        5.13        7.81      1.55 o 
   6  -6   6      149.38      159.71      2.89 o 
   7  -6   6       62.63       69.80      2.15 o 
   8  -6   6        6.40        5.39      1.74 o 
  -6  -5   6        0.07        0.28      1.63 o 
  -5  -5   6       30.20       30.64      1.41 o 
  -4  -5   6        2.83        2.97      0.67 o 
  -3  -5   6       16.39       15.27      0.67 o 
  -2  -5   6       44.18       41.99      0.98 o 
  -1  -5   6      122.24      122.92      1.76 o 
   0  -5   6       55.28       56.61      1.25 o 
   1  -5   6      144.31      146.29      1.95 o 
   2  -5   6       42.93       41.49      1.22 o 
   3  -5   6       22.78       22.66      1.03 o 
   4  -5   6       11.43       12.79      0.65 o 
   5  -5   6       43.27       38.57      1.89 o 
   6  -5   6        1.68        2.20      0.94 o 
   7  -5   6       25.50       23.14      1.79 o 
   8  -5   6        1.55        2.19      1.50 o 
  -6  -4   6        2.45        1.91      1.35 o 
  -5  -4   6       34.32       33.43      1.41 o 
  -4  -4   6        0.27        0.10      0.65 o 
  -3  -4   6        0.03        0.53      0.56 o 
  -2  -4   6        6.77        8.33      0.57 o 
  -1  -4   6       76.21       72.71      1.50 o 
   0  -4   6       55.20       55.49      1.03 o 
   1  -4   6       79.71       80.03      1.44 o 
   2  -4   6       46.40       50.74      1.06 o 
   3  -4   6       34.12       34.11      1.05 o 
   4  -4   6      242.51      233.25      3.73 o 
   5  -4   6       11.59       12.95      0.94 o 
   6  -4   6       33.47       29.31      1.06 o 
   7  -4   6       48.59       51.48      1.40 o 
   8  -4   6        0.17        0.71      0.94 o 
   9  -4   6       11.20       11.86      1.49 o 
  -6  -3   6        0.02       -0.26      1.05 o 
  -5  -3   6        0.00       -0.08      0.86 o 
  -4  -3   6       39.15       36.11      1.35 o 
  -3  -3   6      172.09      165.04      1.45 o 
  -2  -3   6      450.38      428.06      5.13 o 
  -1  -3   6       68.48       64.77      0.83 o 
   0  -3   6        8.29        5.13      0.48 o 
   1  -3   6       56.84       47.48      1.03 o 
   2  -3   6      113.40      112.50      1.48 o 
   3  -3   6       19.18       16.30      0.53 o 
   4  -3   6       21.69       20.13      1.00 o 
   5  -3   6       28.64       26.94      1.25 o 
   6  -3   6       16.54       16.44      1.04 o 
   7  -3   6        2.59        2.50      0.69 o 
   8  -3   6        2.91        4.82      0.96 o 
   9  -3   6        0.18        0.02      1.19 o 
  -6  -2   6        5.56        4.57      1.37 o 
  -5  -2   6        0.14        0.17      0.99 o 
  -4  -2   6       13.06       10.75      0.82 o 
  -3  -2   6       71.98       62.67      0.84 o 
  -2  -2   6       33.22       35.95      0.61 o 
  -1  -2   6        0.00        0.22      0.20 o 
   0  -2   6        3.79        3.87      0.33 o 
   1  -2   6      449.10      532.66      6.41 o 
   2  -2   6       62.90       68.67      0.98 o 
   3  -2   6      368.26      408.37      6.93 o 
   4  -2   6        6.05        5.02      0.85 o 
   5  -2   6      138.92      143.65      4.18 o 
   6  -2   6        3.11        3.00      0.62 o 
   7  -2   6       32.18       33.88      1.45 o 
   8  -2   6        0.00        1.64      1.28 o 
   9  -2   6        7.74       10.78      1.70 o 
  -7  -1   6        0.57       -0.03      1.56 o 
  -6  -1   6        1.87        0.94      0.80 o 
  -5  -1   6       63.85       52.34      1.73 o 
  -4  -1   6       20.50       18.48      0.69 o 
  -3  -1   6        0.71        0.54      0.46 o 
  -2  -1   6       37.63       42.18      0.68 o 
  -1  -1   6       30.99       43.65      0.99 o 
   0  -1   6        0.02        0.24      0.43 o 
   1  -1   6      918.33      993.45      4.57 o 
   2  -1   6      118.58       99.07      0.99 o 
   3  -1   6      538.65      524.62      6.58 o 
   4  -1   6       34.83       21.75      1.17 o 
   5  -1   6      151.58      155.08      2.04 o 
   6  -1   6        0.01        0.38      0.47 o 
   7  -1   6        3.70        4.19      0.90 o 
   8  -1   6        6.24        8.48      1.54 o 
   9  -1   6        4.39        5.08      1.74 o 
  -7   0   6        7.76        9.03      1.38 o 
  -6   0   6       47.60       48.54      2.50 o 
  -5   0   6       29.57       32.20      1.13 o 
  -4   0   6      175.65      180.52      1.51 o 
  -3   0   6        7.00        5.53      0.49 o 
  -2   0   6      184.47      170.18      1.91 o 
  -1   0   6       49.04       41.24      0.79 o 
   0   0   6       19.88       18.42      0.59 o 
   1   0   6       88.42       91.00      2.79 o 
   2   0   6        1.24        1.16      0.30 o 
   3   0   6      266.90      238.83      2.47 o 
   4   0   6       15.20       12.72      0.49 o 
   5   0   6      298.61      314.87      3.76 o 
   6   0   6        0.57        0.42      0.19 o 
   7   0   6       16.65       14.12      0.81 o 
   8   0   6        0.77        0.88      1.18 o 
   9   0   6        1.83        4.94      1.70 o 
  -7   1   6        0.18        0.20      0.90 o 
  -6   1   6       30.55       40.45      1.56 o 
  -5   1   6       62.94       54.12      1.33 o 
  -4   1   6       28.30       35.26      0.82 o 
  -3   1   6       76.95       58.64      0.91 o 
  -2   1   6      111.69      123.28      0.97 o 
  -1   1   6       64.26       53.76      1.34 o 
   0   1   6       66.06       57.27      0.79 o 
   1   1   6       26.58       37.50      0.64 o 
   2   1   6       17.93       25.29      0.47 o 
   3   1   6       11.68        9.81      0.39 o 
   4   1   6       67.47       64.34      0.64 o 
   5   1   6        0.33        0.45      0.49 o 
   6   1   6        2.87        3.47      0.35 o 
   7   1   6        2.73        2.05      0.89 o 
   8   1   6        1.76        2.91      1.05 o 
   9   1   6       44.22       38.88      2.39 o 
  -7   2   6       10.46       11.31      1.23 o 
  -6   2   6        0.06       -0.37      0.96 o 
  -5   2   6       17.34       18.14      0.94 o 
  -4   2   6       12.48       11.22      0.61 o 
  -3   2   6       10.07       10.75      0.66 o 
  -2   2   6       23.53       21.37      0.61 o 
  -1   2   6       10.70        9.56      0.40 o 
   0   2   6        7.55       10.54      0.48 o 
   1   2   6       10.74        9.03      0.33 o 
   2   2   6      116.62      119.06      0.89 o 
   3   2   6        9.99       12.03      0.51 o 
   4   2   6       73.86       99.21      0.85 o 
   5   2   6      137.46      139.71      1.65 o 
   6   2   6        0.05        0.02      0.37 o 
   7   2   6        0.06        0.51      0.93 o 
   8   2   6        5.24        3.88      1.11 o 
   9   2   6        3.60        1.41      1.21 o 
  -7   3   6        0.41        0.78      1.17 o 
  -6   3   6        2.42        2.11      0.75 o 
  -5   3   6        4.61        3.84      0.68 o 
  -4   3   6        5.03        6.68      0.61 o 
  -3   3   6       48.67       51.06      1.01 o 
  -2   3   6       23.30       26.10      0.74 o 
  -1   3   6      117.46      117.80      1.04 o 
   0   3   6       32.09       42.21      0.74 o 
   1   3   6      183.19      172.35      1.37 o 
   2   3   6       49.05       57.18      0.63 o 
   3   3   6        0.08        0.56      0.34 o 
   4   3   6      289.37      309.97      2.84 o 
   5   3   6        6.51        5.42      0.35 o 
   6   3   6        2.05        1.17      0.67 o 
   7   3   6        0.68        0.32      0.86 o 
   8   3   6        0.66        0.84      1.03 o 
   9   3   6        6.63        7.16      1.36 o 
  -6   4   6        0.07        0.83      0.87 o 
  -5   4   6        0.36        0.40      0.86 o 
  -4   4   6       16.49       14.90      0.99 o 
  -3   4   6       42.13       43.82      1.03 o 
  -2   4   6      115.25      122.95      1.66 o 
  -1   4   6        2.41        2.58      0.36 o 
   0   4   6       48.42       49.13      1.09 o 
   1   4   6       17.23       13.06      0.40 o 
   2   4   6       18.44       21.39      0.48 o 
   3   4   6      330.89      343.53      2.76 o 
   4   4   6       16.22       14.70      0.44 o 
   5   4   6       27.59       23.95      0.54 o 
   6   4   6       20.51       18.92      0.96 o 
   7   4   6       12.76       10.14      0.83 o 
   8   4   6        8.03        8.75      1.21 o 
   9   4   6        3.15        1.83      1.84 o 
  -6   5   6        4.17        4.96      1.22 o 
  -5   5   6       16.23       14.67      1.11 o 
  -4   5   6       12.18       17.33      0.99 o 
  -3   5   6       57.14       61.18      1.41 o 
  -2   5   6       32.67       29.30      0.96 o 
  -1   5   6      289.77      300.44      2.72 o 
   0   5   6       59.65       55.33      1.33 o 
   1   5   6        3.64        4.17      0.48 o 
   2   5   6       14.77       15.34      0.61 o 
   3   5   6       86.41       83.64      0.93 o 
   4   5   6       76.91       63.12      0.78 o 
   5   5   6       25.17       19.12      0.70 o 
   6   5   6        0.25        0.29      0.61 o 
   7   5   6        0.01       -0.02      0.58 o 
   8   5   6        0.49        0.89      1.51 o 
   9   5   6        1.96        3.66      1.87 o 
  -6   6   6        0.36        0.69      1.45 o 
  -5   6   6       19.96       21.20      1.24 o 
  -4   6   6       39.57       36.23      1.43 o 
  -3   6   6      196.46      198.71      2.75 o 
  -2   6   6      430.75      445.18      3.22 o 
  -1   6   6       27.68       29.43      1.05 o 
   0   6   6      146.73      143.68      1.74 o 
   1   6   6        0.00        0.13      0.59 o 
   2   6   6       34.61       30.32      0.72 o 
   3   6   6       26.50       25.62      0.79 o 
   4   6   6       31.53       32.23      0.65 o 
   5   6   6       11.29       10.91      0.74 o 
   6   6   6       26.46       27.51      1.16 o 
   7   6   6        0.56        0.82      0.87 o 
   8   6   6       16.64       18.24      2.11 o 
   9   6   6        0.14        0.67      1.58 o 
  -5   7   6        4.71        4.03      0.99 o 
  -4   7   6        5.39        7.12      1.00 o 
  -3   7   6        1.90        2.77      0.96 o 
  -2   7   6       39.03       37.78      1.44 o 
  -1   7   6      142.10      130.71      2.12 o 
   0   7   6      148.13      160.84      2.23 o 
   1   7   6      108.49       99.72      1.74 o 
   2   7   6      155.51      163.92      2.53 o 
   3   7   6      206.65      201.19      2.65 o 
   4   7   6        0.07        0.24      0.43 o 
   5   7   6       52.94       54.19      1.56 o 
   6   7   6        5.27        5.33      0.93 o 
   7   7   6        7.37        8.79      1.99 o 
   8   7   6        3.48        4.54      1.89 o 
  -5   8   6        0.31        0.13      1.17 o 
  -4   8   6        0.65        0.26      0.88 o 
  -3   8   6       29.76       32.08      1.41 o 
  -2   8   6        9.21       11.83      1.09 o 
  -1   8   6       13.48       14.53      1.05 o 
   0   8   6        8.74        8.77      0.93 o 
   1   8   6       14.06       13.35      0.99 o 
   2   8   6       23.67       22.32      0.98 o 
   3   8   6       33.00       32.49      0.80 o 
   4   8   6        1.07        1.21      0.52 o 
   5   8   6        3.60        4.14      0.85 o 
   6   8   6       13.37       11.22      1.29 o 
   7   8   6        0.03       -0.20      1.52 o 
   8   8   6        3.64        3.54      1.82 o 
  -4   9   6        1.45        2.38      1.03 o 
  -3   9   6        2.95        1.85      0.96 o 
  -2   9   6        0.18        0.74      0.90 o 
  -1   9   6       35.12       32.65      1.46 o 
   0   9   6        1.86        2.32      0.88 o 
   1   9   6        5.07        5.45      0.96 o 
   2   9   6        1.53        1.74      0.65 o 
   3   9   6        1.31        1.73      0.57 o 
   4   9   6        4.84        5.37      0.67 o 
   5   9   6        3.93        4.19      0.90 o 
   6   9   6        0.69        0.98      1.13 o 
   7   9   6        3.75        6.22      1.89 o 
  -3  10   6        0.06        0.13      1.06 o 
  -2  10   6       13.99       11.15      1.21 o 
  -1  10   6        0.12       -0.70      0.96 o 
   0  10   6       40.18       40.79      1.87 o 
   1  10   6        5.19        4.75      1.03 o 
   2  10   6       38.95       40.95      1.45 o 
   3  10   6        1.16        0.84      0.69 o 
   4  10   6       26.05       24.73      1.36 o 
   5  10   6        0.00        0.30      1.40 o 
   6  10   6        8.64        5.69      1.76 o 
  -2  11   6        1.39        0.65      1.33 o 
  -1  11   6        2.55        0.82      1.04 o 
   0  11   6       10.98       11.26      1.26 o 
   1  11   6        9.67        8.26      1.12 o 
   2  11   6        7.29        7.35      1.09 o 
   3  11   6       21.27       20.30      1.25 o 
   4  11   6        0.02        0.62      1.24 o 
   5  11   6        0.71       -0.33      1.22 o 
   0  12   6        8.35        9.21      1.33 o 
   1  12   6        5.77        9.97      1.34 o 
   2  12   6        0.09        0.71      1.08 o 
   3  12   6        0.54        0.62      1.43 o 
   1 -10   7        0.54        0.39      0.86 o 
   2 -10   7        5.93        6.57      1.29 o 
  -1  -9   7        0.25       -0.54      1.03 o 
   0  -9   7        2.65        3.07      0.98 o 
   1  -9   7        0.94        1.46      0.84 o 
   2  -9   7       15.69       20.27      1.15 o 
   3  -9   7        0.05        1.64      1.35 o 
   4  -9   7        5.06        7.52      1.53 o 
   5  -9   7        1.45        1.65      1.45 o 
  -3  -8   7        6.91        8.88      1.19 o 
  -2  -8   7        3.71        4.14      0.90 o 
  -1  -8   7        4.72        7.70      0.92 o 
   0  -8   7        8.09        7.01      1.04 o 
   1  -8   7       17.22       17.50      1.01 o 
   2  -8   7        1.03        1.03      0.66 o 
   3  -8   7       12.20       13.92      1.18 o 
   4  -8   7        2.77        1.99      1.25 o 
   5  -8   7       13.46       12.81      1.61 o 
   6  -8   7        5.45        7.32      1.30 o 
  -4  -7   7       40.16       47.84      2.10 o 
  -3  -7   7        6.78        7.62      1.05 o 
  -2  -7   7       15.13       19.07      1.12 o 
  -1  -7   7       33.72       31.27      1.09 o 
   0  -7   7       10.81       12.68      0.93 o 
   1  -7   7       11.90       10.38      0.97 o 
   2  -7   7        0.61        0.60      0.75 o 
   3  -7   7       20.54       20.24      1.06 o 
   4  -7   7        7.56        6.73      1.45 o 
   5  -7   7       19.74       17.68      1.85 o 
   6  -7   7        0.27        0.70      1.05 o 
   7  -7   7        5.02        4.22      1.19 o 
  -4  -6   7        1.21        2.92      0.97 o 
  -3  -6   7        0.66        1.37      0.82 o 
  -2  -6   7        0.20        0.27      0.78 o 
  -1  -6   7        0.30        1.85      0.61 o 
   0  -6   7       16.49       15.36      0.96 o 
   1  -6   7       16.84       21.54      1.13 o 
   2  -6   7        0.00        0.36      0.90 o 
   3  -6   7       54.01       56.89      1.23 o 
   4  -6   7        6.54        5.71      1.62 o 
   5  -6   7       60.64       65.62      2.64 o 
   6  -6   7       41.04       38.08      1.82 o 
   7  -6   7       16.40       17.27      1.52 o 
  -5  -5   7        7.86        8.66      1.37 o 
  -4  -5   7       21.70       20.43      1.25 o 
  -3  -5   7        8.73       10.51      0.99 o 
  -2  -5   7       29.93       30.95      1.18 o 
  -1  -5   7       28.08       27.18      1.08 o 
   0  -5   7       60.64       54.93      1.33 o 
   1  -5   7       14.02        9.67      0.85 o 
   2  -5   7       35.69       36.70      1.22 o 
   3  -5   7       16.76       22.75      1.03 o 
   4  -5   7      315.87      323.74      3.88 o 
   5  -5   7       74.40       77.51      2.90 o 
   6  -5   7       41.15       37.84      1.63 o 
   7  -5   7       24.16       17.45      1.37 o 
  -5  -4   7        1.22        0.69      0.88 o 
  -4  -4   7       26.57       26.56      1.15 o 
  -3  -4   7       81.74       87.32      1.73 o 
  -2  -4   7      301.13      281.82      3.05 o 
  -1  -4   7      166.79      171.87      1.66 o 
   0  -4   7       36.74       28.01      0.83 o 
   1  -4   7       59.09       50.22      1.05 o 
   2  -4   7       61.88       49.16      1.23 o 
   3  -4   7       32.89       26.58      1.08 o 
   4  -4   7       98.79       98.73      2.21 o 
   5  -4   7       69.78       63.74      2.26 o 
   6  -4   7       13.61       12.47      1.11 o 
   7  -4   7       29.19       27.50      1.89 o 
   8  -4   7        3.76        3.99      1.30 o 
  -6  -3   7       12.01       14.42      1.92 o 
  -5  -3   7       11.85       13.21      1.32 o 
  -4  -3   7       19.58       19.52      1.48 o 
  -3  -3   7        3.01        3.65      1.09 o 
  -2  -3   7      140.29      154.29      1.62 o 
  -1  -3   7        9.34        6.55      0.42 o 
   0  -3   7      405.05      411.84      2.79 o 
   1  -3   7       18.02       19.34      0.69 o 
   2  -3   7       51.15       42.41      1.10 o 
   3  -3   7       11.22        9.44      0.78 o 
   4  -3   7      328.15      335.49      3.34 o 
   5  -3   7       22.33       23.16      1.62 o 
   6  -3   7       23.97       24.41      0.98 o 
   7  -3   7       14.24       13.03      1.05 o 
   8  -3   7        3.74        2.52      1.02 o 
   9  -3   7        2.94        2.85      1.24 o 
  -6  -2   7        2.62        2.05      1.28 o 
  -5  -2   7        0.07        0.67      1.57 o 
  -4  -2   7       39.27       40.07      1.92 o 
  -3  -2   7       41.04       40.88      1.34 o 
  -2  -2   7      780.81      766.85      4.77 o 
  -1  -2   7      379.32      383.67      2.58 o 
   0  -2   7       24.74       15.24      0.66 o 
   1  -2   7      379.14      386.53      5.74 o 
   2  -2   7      101.66      121.44      2.66 o 
   3  -2   7      197.15      184.66      2.91 o 
   4  -2   7       48.12       55.85      1.84 o 
   5  -2   7      144.27      144.14      2.30 o 
   6  -2   7      118.97      120.12      2.24 o 
   7  -2   7        5.58        7.30      1.01 o 
   8  -2   7       22.81       21.01      1.96 o 
   9  -2   7        0.09        1.18      1.16 o 
  -6  -1   7        4.03        5.15      1.28 o 
  -5  -1   7        3.62        2.34      1.09 o 
  -4  -1   7        2.63        2.43      0.73 o 
  -3  -1   7       10.17        9.47      0.86 o 
  -2  -1   7       12.47       13.11      0.72 o 
  -1  -1   7        4.89        2.47      0.56 o 
   0  -1   7      197.61      189.42      1.64 o 
   1  -1   7       17.74       15.45      0.47 o 
   2  -1   7        4.70        6.84      0.48 o 
   3  -1   7       33.31       39.03      0.66 o 
   4  -1   7      184.55      199.97      2.28 o 
   5  -1   7       35.42       33.96      1.17 o 
   6  -1   7       52.00       57.21      1.12 o 
   7  -1   7       51.64       51.00      2.27 o 
   8  -1   7        5.57        6.14      1.46 o 
   9  -1   7       10.17       12.55      2.39 o 
  -6   0   7        1.29        2.56      0.97 o 
  -5   0   7       44.54       42.80      1.55 o 
  -4   0   7       28.83       22.76      1.29 o 
  -3   0   7      109.78      114.61      1.44 o 
  -2   0   7       55.14       59.70      1.35 o 
  -1   0   7      519.26      523.36      2.43 o 
   0   0   7       31.57       27.85      0.94 o 
   1   0   7      329.23      326.93      3.53 o 
   2   0   7      137.37      133.97      1.55 o 
   3   0   7       35.66       38.36      0.93 o 
   4   0   7        3.34        3.63      0.45 o 
   5   0   7       74.31       76.66      2.69 o 
   6   0   7        0.07       -0.31      0.75 o 
   7   0   7       12.54       14.00      1.07 o 
   8   0   7        9.23        8.12      1.44 o 
   9   0   7        3.34        3.69      1.44 o 
  -6   1   7        0.00        0.04      1.02 o 
  -5   1   7       18.10       13.76      0.97 o 
  -4   1   7        0.00        0.30      0.62 o 
  -3   1   7       69.96       81.42      1.40 o 
  -2   1   7       61.40       62.91      0.95 o 
  -1   1   7      207.22      232.59      3.01 o 
   0   1   7      293.34      306.37      2.58 o 
   1   1   7        1.66        1.30      0.22 o 
   2   1   7       42.41       37.05      0.78 o 
   3   1   7       27.43       34.33      0.63 o 
   4   1   7       42.57       36.18      0.63 o 
   5   1   7       97.19      103.96      1.33 o 
   6   1   7        0.14        0.14      0.63 o 
   7   1   7       11.70        9.87      1.22 o 
   8   1   7        3.47        3.68      1.45 o 
   9   1   7        4.73        3.47      1.58 o 
  -6   2   7        1.31        0.55      1.13 o 
  -5   2   7        0.07        0.26      0.72 o 
  -4   2   7       67.60       56.34      1.17 o 
  -3   2   7        4.17        3.33      0.51 o 
  -2   2   7        0.26        1.19      0.60 o 
  -1   2   7      164.59      187.22      2.45 o 
   0   2   7        3.33        3.54      0.22 o 
   1   2   7      313.18      353.34      2.50 o 
   2   2   7        0.70        0.12      0.26 o 
   3   2   7      114.30      124.06      1.41 o 
   4   2   7       53.28       49.06      0.68 o 
   5   2   7      148.76      145.11      2.52 o 
   6   2   7        2.84        1.89      0.58 o 
   7   2   7       27.91       34.98      1.56 o 
   8   2   7       11.70       12.52      1.30 o 
   9   2   7        2.79        4.74      1.29 o 
  -6   3   7        6.15        5.87      1.04 o 
  -5   3   7        0.03        0.16      0.78 o 
  -4   3   7       10.43       11.03      0.79 o 
  -3   3   7        1.92        0.68      0.59 o 
  -2   3   7       12.45       10.81      0.66 o 
  -1   3   7       36.93       43.31      0.94 o 
   0   3   7       11.33       13.83      0.43 o 
   1   3   7      108.21      117.73      1.67 o 
   2   3   7       12.90       11.11      0.41 o 
   3   3   7      201.71      240.29      2.28 o 
   4   3   7       58.73       58.51      1.29 o 
   5   3   7       40.46       46.26      0.80 o 
   6   3   7        0.21        0.55      0.69 o 
   7   3   7        5.16        5.46      0.80 o 
   8   3   7        7.58        7.73      1.26 o 
   9   3   7        3.33        3.51      1.22 o 
  -6   4   7        0.48        0.12      0.83 o 
  -5   4   7       10.64       10.95      1.08 o 
  -4   4   7        5.65        3.94      0.74 o 
  -3   4   7       26.53       26.45      1.05 o 
  -2   4   7        8.53        6.43      0.59 o 
  -1   4   7      181.69      173.36      2.37 o 
   0   4   7        3.12        3.37      0.52 o 
   1   4   7      101.95       81.11      1.34 o 
   2   4   7       13.43       14.57      0.46 o 
   3   4   7       45.94       52.63      0.81 o 
   4   4   7      277.29      278.43      2.89 o 
   5   4   7       47.82       40.71      0.77 o 
   6   4   7        0.32        0.16      0.66 o 
   7   4   7        3.86        2.22      0.72 o 
   8   4   7        1.91        0.92      0.99 o 
   9   4   7        0.02        0.52      1.46 o 
  -6   5   7        0.10       -0.33      1.05 o 
  -5   5   7        2.08        2.84      1.02 o 
  -4   5   7        9.80       10.50      0.93 o 
  -3   5   7       15.07       16.93      1.10 o 
  -2   5   7      107.07      106.30      1.94 o 
  -1   5   7       58.26       54.92      1.61 o 
   0   5   7        8.86        7.11      0.78 o 
   1   5   7        8.75        7.28      0.63 o 
   2   5   7      110.61      115.38      1.00 o 
   3   5   7        9.83        9.98      0.56 o 
   4   5   7      131.91      135.79      2.02 o 
   5   5   7        3.20        5.51      0.46 o 
   6   5   7        4.65        5.18      0.71 o 
   7   5   7       19.02       18.48      0.92 o 
   8   5   7        8.19       10.28      1.79 o 
   9   5   7        6.03        5.27      1.66 o 
  -5   6   7        0.52        0.85      1.16 o 
  -4   6   7        0.04        0.34      0.93 o 
  -3   6   7       11.92       13.68      1.01 o 
  -2   6   7       29.11       23.76      1.17 o 
  -1   6   7        0.86        1.63      0.81 o 
   0   6   7       37.08       36.44      1.11 o 
   1   6   7        1.14        1.17      0.62 o 
   2   6   7        6.05        5.74      0.29 o 
   3   6   7        0.91        1.82      0.42 o 
   4   6   7      151.34      159.02      1.80 o 
   5   6   7        0.17        0.44      0.74 o 
   6   6   7        0.83        1.41      0.66 o 
   7   6   7        1.04        1.02      0.79 o 
   8   6   7        2.26       -0.13      1.61 o 
  -5   7   7        1.60        3.23      1.13 o 
  -4   7   7       10.22        8.60      1.11 o 
  -3   7   7        2.09        2.86      0.94 o 
  -2   7   7      177.29      185.50      2.72 o 
  -1   7   7       34.38       31.28      1.21 o 
   0   7   7       35.02       35.08      1.17 o 
   1   7   7        3.37        5.22      0.74 o 
   2   7   7       57.62       57.12      1.12 o 
   3   7   7        0.01        0.39      0.53 o 
   4   7   7       64.64       64.52      1.11 o 
   5   7   7        8.22       10.24      0.97 o 
   6   7   7       15.64       13.75      1.09 o 
   7   7   7        4.98        4.66      1.12 o 
   8   7   7        9.85       11.90      1.92 o 
  -4   8   7        7.31        7.34      1.10 o 
  -3   8   7        0.11        1.04      0.91 o 
  -2   8   7        0.23       -0.04      0.94 o 
  -1   8   7        3.87        4.13      0.97 o 
   0   8   7        3.65        3.33      0.81 o 
   1   8   7        4.09        4.27      0.84 o 
   2   8   7      110.49      113.44      2.00 o 
   3   8   7        8.05        8.05      0.70 o 
   4   8   7       24.40       25.17      0.98 o 
   5   8   7        0.58        0.51      0.82 o 
   6   8   7       18.75       17.68      1.20 o 
   7   8   7        0.04        0.24      1.56 o 
  -3   9   7       15.17       17.05      1.73 o 
  -2   9   7       24.54       22.04      1.41 o 
  -1   9   7        1.24        0.96      0.88 o 
   0   9   7        2.19        1.44      0.84 o 
   1   9   7        9.24        7.80      0.95 o 
   2   9   7        4.59        3.56      0.83 o 
   3   9   7       17.14       15.51      0.85 o 
   4   9   7        7.38        6.72      0.97 o 
   5   9   7       24.26       22.40      1.29 o 
   6   9   7        4.28        4.50      1.21 o 
   7   9   7        3.90        3.59      1.80 o 
  -3  10   7        0.02        0.28      1.02 o 
  -2  10   7        0.02        0.72      0.93 o 
  -1  10   7        0.87        2.09      0.96 o 
   0  10   7        0.11       -0.29      1.11 o 
   1  10   7        2.91        2.68      0.99 o 
   2  10   7        1.43        1.22      0.89 o 
   3  10   7        7.73        7.08      0.81 o 
   4  10   7        1.08        0.15      0.98 o 
   5  10   7        0.10        0.11      0.89 o 
   6  10   7        0.05       -0.44      1.38 o 
  -1  11   7        3.96        2.05      1.11 o 
   0  11   7        4.92        3.24      1.08 o 
   1  11   7        1.61        1.39      1.02 o 
   2  11   7        6.98        8.65      1.13 o 
   3  11   7        0.17        0.44      1.26 o 
   4  11   7        3.14        4.91      1.08 o 
   5  11   7        2.30        1.35      1.34 o 
   0  -9   8        0.56        0.34      1.00 o 
   1  -9   8        0.09        0.31      0.86 o 
   2  -9   8        3.62        1.61      1.18 o 
   3  -9   8       12.08       12.48      1.74 o 
  -2  -8   8        0.70        1.59      0.92 o 
  -1  -8   8        0.33        0.47      0.99 o 
   0  -8   8       39.00       37.18      1.45 o 
   1  -8   8       13.26       16.12      1.23 o 
   2  -8   8       27.80       30.20      1.42 o 
   3  -8   8        1.44        2.33      1.72 o 
   4  -8   8        5.19        6.69      1.59 o 
   5  -8   8        6.62        3.32      1.44 o 
  -3  -7   8        6.38        6.63      1.06 o 
  -2  -7   8        7.92        8.26      1.04 o 
  -1  -7   8        1.29        1.42      0.82 o 
   0  -7   8       12.80       12.08      1.06 o 
   1  -7   8        7.04        7.16      0.89 o 
   2  -7   8        6.48        6.66      1.07 o 
   3  -7   8        9.90       10.26      0.95 o 
   4  -7   8        0.00        0.10      1.25 o 
   5  -7   8       14.39       17.63      1.88 o 
   6  -7   8       15.17       18.47      1.57 o 
  -3  -6   8        8.73       11.89      1.05 o 
  -2  -6   8        0.92        0.20      0.80 o 
  -1  -6   8       16.49       12.98      0.98 o 
   0  -6   8       30.33       26.79      1.24 o 
   1  -6   8       31.06       23.14      1.20 o 
   2  -6   8       47.11       43.01      1.40 o 
   3  -6   8        1.51        1.73      1.12 o 
   4  -6   8       51.86       50.76      1.91 o 
   5  -6   8        4.21        3.51      1.45 o 
   6  -6   8       63.28       58.78      2.70 o 
   7  -6   8        0.34        0.64      1.50 o 
  -4  -5   8        0.12        0.09      0.96 o 
  -3  -5   8       15.25       14.07      1.05 o 
  -2  -5   8        3.57        4.14      0.93 o 
  -1  -5   8       15.79       17.82      1.08 o 
   0  -5   8        1.66        1.93      0.78 o 
   1  -5   8       10.54       13.39      0.99 o 
   2  -5   8        0.07        0.05      0.74 o 
   3  -5   8       41.87       40.35      1.24 o 
   4  -5   8      105.80      101.65      2.93 o 
   5  -5   8       28.94       26.08      2.13 o 
   6  -5   8       19.02       14.57      1.71 o 
   7  -5   8       10.60       11.94      1.80 o 
   8  -5   8        0.18        0.22      1.44 o 
  -5  -4   8        4.47        3.03      1.34 o 
  -4  -4   8       15.07       18.31      1.35 o 
  -3  -4   8        9.22        8.29      0.96 o 
  -2  -4   8        0.45        0.61      0.82 o 
  -1  -4   8       15.61       13.57      1.02 o 
   0  -4   8       76.02       70.07      1.14 o 
   1  -4   8       20.10       16.77      1.01 o 
   2  -4   8      123.43      120.03      1.87 o 
   3  -4   8       18.53       17.97      1.62 o 
   4  -4   8      111.46      111.53      7.45 o 
   5  -4   8      134.26      143.03      2.69 o 
   6  -4   8       18.73       17.61      1.61 o 
   7  -4   8        3.15        3.34      1.41 o 
   8  -4   8        0.16        0.12      1.13 o 
  -5  -3   8        9.57        7.90      1.48 o 
  -4  -3   8        0.37        0.34      1.35 o 
  -3  -3   8        2.22        2.33      1.26 o 
  -2  -3   8        1.18        0.64      0.65 o 
  -1  -3   8       28.03       30.37      0.93 o 
   0  -3   8        1.87        2.44      0.36 o 
   1  -3   8        3.37        1.86      0.39 o 
   2  -3   8        5.45        6.50      0.51 o 
   3  -3   8       49.71       49.80      1.99 o 
   4  -3   8        8.40        8.31      1.82 o 
   5  -3   8       45.88       45.96      2.51 o 
   6  -3   8        5.17        6.68      1.07 o 
   7  -3   8        9.38       10.77      1.19 o 
   8  -3   8        5.43        7.26      1.54 o 
   9  -3   8        9.12        9.92      1.83 o 
  -5  -2   8        1.34        1.82      1.36 o 
  -4  -2   8        4.09        4.76      1.10 o 
  -3  -2   8        7.88        6.94      1.13 o 
  -2  -2   8       29.85       29.39      1.08 o 
  -1  -2   8      117.50      112.16      1.66 o 
   0  -2   8        7.58        8.10      0.89 o 
   1  -2   8        9.04        9.75      0.41 o 
   2  -2   8        0.03        0.54      0.39 o 
   3  -2   8        1.15        3.54      1.05 o 
   4  -2   8       83.72       86.10      2.92 o 
   5  -2   8      151.20      162.47      2.16 o 
   6  -2   8        6.59        4.90      1.03 o 
   7  -2   8       18.37       15.24      1.23 o 
   8  -2   8        0.05       -0.02      1.01 o 
   9  -2   8        4.28        4.51      1.23 o 
  -5  -1   8        0.10        0.95      1.10 o 
  -4  -1   8        0.30        0.63      1.07 o 
  -3  -1   8       44.38       44.85      1.37 o 
  -2  -1   8       11.13       10.88      0.86 o 
  -1  -1   8      254.93      255.28      2.07 o 
   0  -1   8       33.33       28.05      0.74 o 
   1  -1   8        8.51        9.45      0.64 o 
   2  -1   8      100.17       98.82      1.36 o 
   3  -1   8      167.81      162.95      2.01 o 
   4  -1   8       52.83       49.87      1.03 o 
   5  -1   8      158.75      157.15      2.30 o 
   6  -1   8       65.87       57.84      1.33 o 
   7  -1   8       26.24       28.13      1.46 o 
   8  -1   8        7.74        6.65      1.58 o 
   9  -1   8        5.10        8.10      1.79 o 
  -5   0   8        4.74        3.87      1.02 o 
  -4   0   8       31.67       26.96      1.11 o 
  -3   0   8       19.39       20.07      0.88 o 
  -2   0   8      157.17      164.23      1.65 o 
  -1   0   8       60.72       61.04      1.20 o 
   0   0   8      255.11      276.15      2.04 o 
   1   0   8       35.19       28.42      1.17 o 
   2   0   8       55.29       63.54      1.03 o 
   3   0   8       16.06       15.20      0.60 o 
   4   0   8      167.58      157.24      2.82 o 
   5   0   8       51.17       47.73      1.25 o 
   6   0   8        1.53        0.53      0.92 o 
   7   0   8       14.77       17.58      1.22 o 
   8   0   8        0.19        2.17      1.33 o 
   9   0   8        2.97        1.37      1.51 o 
  -5   1   8        2.40        3.42      0.99 o 
  -4   1   8       46.75       51.75      1.39 o 
  -3   1   8        0.54        0.78      0.64 o 
  -2   1   8      324.66      325.04      3.08 o 
  -1   1   8      131.54      133.46      1.54 o 
   0   1   8       59.74       53.57      1.18 o 
   1   1   8       12.37       11.53      0.78 o 
   2   1   8        2.22        1.02      0.50 o 
   3   1   8       91.77       81.15      1.29 o 
   4   1   8       21.69       19.93      0.63 o 
   5   1   8      124.80      116.31      2.20 o 
   6   1   8       57.90       59.85      1.23 o 
   7   1   8       27.15       26.27      2.16 o 
   8   1   8       10.69       14.22      1.64 o 
   9   1   8        0.12        1.18      1.35 o 
  -5   2   8       10.78       11.65      1.39 o 
  -4   2   8        1.55        1.48      0.71 o 
  -3   2   8       74.36       76.29      1.43 o 
  -2   2   8       15.31       15.78      0.85 o 
  -1   2   8       20.78       16.50      0.85 o 
   0   2   8       30.72       29.49      0.94 o 
   1   2   8        3.36        2.94      0.27 o 
   2   2   8        1.56        1.94      0.41 o 
   3   2   8       12.45       12.92      0.57 o 
   4   2   8       50.84       59.25      0.92 o 
   5   2   8       90.35       82.61      1.30 o 
   6   2   8        0.30        0.21      0.63 o 
   7   2   8       23.84       22.18      1.43 o 
   8   2   8        1.42        2.08      1.15 o 
   9   2   8        0.13        0.49      1.42 o 
  -5   3   8        7.96        8.00      1.06 o 
  -4   3   8        0.37        0.41      0.75 o 
  -3   3   8        6.21        5.83      0.82 o 
  -2   3   8        7.38        7.91      0.75 o 
  -1   3   8      129.70      138.23      1.64 o 
   0   3   8       93.77       92.82      1.48 o 
   1   3   8       86.05       95.41      2.46 o 
   2   3   8       11.07       11.63      0.43 o 
   3   3   8        3.50        5.94      0.48 o 
   4   3   8        0.94        1.67      0.41 o 
   5   3   8        5.15        6.81      0.78 o 
   6   3   8        4.69        3.65      0.62 o 
   7   3   8       16.10       16.79      1.12 o 
   8   3   8        1.85        3.10      1.15 o 
   9   3   8        0.01       -0.04      1.19 o 
  -5   4   8        0.62        0.39      0.87 o 
  -4   4   8        3.11        2.39      0.86 o 
  -3   4   8        2.56        4.89      0.89 o 
  -2   4   8        1.72        1.70      0.74 o 
  -1   4   8       14.37       18.00      0.97 o 
   0   4   8        7.21        8.38      0.78 o 
   1   4   8        1.22        1.67      0.34 o 
   2   4   8       11.87       13.42      0.48 o 
   3   4   8       40.27       37.71      0.86 o 
   4   4   8      176.01      186.10      1.85 o 
   5   4   8       34.94       34.76      1.01 o 
   6   4   8        7.37        7.28      0.61 o 
   7   4   8       13.13       13.96      1.05 o 
   8   4   8        0.59        1.04      1.10 o 
   9   4   8        1.59        0.70      1.50 o 
  -5   5   8        4.26        2.41      1.05 o 
  -4   5   8        1.49        2.75      0.78 o 
  -3   5   8        2.56        2.67      0.78 o 
  -2   5   8       28.23       35.16      1.24 o 
  -1   5   8       37.46       37.16      1.24 o 
   0   5   8        0.90        0.29      0.70 o 
   1   5   8       31.55       33.51      1.04 o 
   2   5   8        0.79        0.89      0.35 o 
   3   5   8       32.81       30.13      0.72 o 
   4   5   8       17.94       15.70      0.66 o 
   5   5   8       50.52       54.56      1.18 o 
   6   5   8        2.14        1.28      0.68 o 
   7   5   8        5.48        5.24      0.80 o 
   8   5   8        0.05       -0.61      1.14 o 
   9   5   8        1.94        1.14      1.68 o 
  -5   6   8       19.09       19.41      1.89 o 
  -4   6   8        0.18        0.49      0.83 o 
  -3   6   8       24.77       25.24      1.19 o 
  -2   6   8        8.51        8.14      0.99 o 
  -1   6   8       39.78       43.42      1.58 o 
   0   6   8        3.80        4.16      0.83 o 
   1   6   8       82.77       92.21      1.54 o 
   2   6   8       10.09       10.59      0.62 o 
   3   6   8        7.38        7.63      0.56 o 
   4   6   8       67.73       59.71      0.89 o 
   5   6   8        0.00       -0.34      0.81 o 
   6   6   8        1.40        0.79      0.67 o 
   7   6   8        5.63        4.55      0.91 o 
   8   6   8        0.00        1.13      1.56 o 
  -4   7   8        3.40        3.31      1.08 o 
  -3   7   8       14.97       12.25      1.05 o 
  -2   7   8       40.69       42.08      1.46 o 
  -1   7   8       13.37       13.05      1.03 o 
   0   7   8       39.39       38.32      1.37 o 
   1   7   8       28.32       23.99      1.04 o 
   2   7   8       23.97       26.39      0.82 o 
   3   7   8       51.05       47.91      0.93 o 
   4   7   8        4.04        3.20      0.54 o 
   5   7   8        8.10        8.60      0.99 o 
   6   7   8        0.18       -0.02      0.82 o 
   7   7   8       21.87       20.67      1.79 o 
   8   7   8        0.04       -0.03      1.57 o 
  -3   8   8        4.12        2.26      1.01 o 
  -2   8   8       12.98       12.61      1.25 o 
  -1   8   8       19.54       20.38      1.30 o 
   0   8   8        4.76        3.76      0.96 o 
   1   8   8        6.75        7.15      0.96 o 
   2   8   8       20.87       20.74      1.10 o 
   3   8   8       11.11       12.08      0.69 o 
   4   8   8        5.69        4.94      0.62 o 
   5   8   8       13.28       13.78      1.12 o 
   6   8   8        0.38        0.83      0.89 o 
   7   8   8        2.66        2.82      1.14 o 
  -3   9   8        2.10        2.75      1.13 o 
  -2   9   8        5.60        6.69      1.23 o 
  -1   9   8        0.03        0.85      1.05 o 
   0   9   8        3.04        3.73      0.94 o 
   1   9   8       14.78       13.09      1.12 o 
   2   9   8        0.57        0.70      0.79 o 
   3   9   8       12.67       14.28      0.78 o 
   4   9   8        9.06        8.89      1.22 o 
   5   9   8        1.92        1.82      0.92 o 
   6   9   8        0.00        0.30      0.89 o 
   7   9   8        0.22        1.19      1.60 o 
  -2  10   8        5.01        6.12      1.23 o 
  -1  10   8        2.01        3.70      1.03 o 
   0  10   8        0.05        0.20      0.86 o 
   1  10   8        2.30        1.26      0.98 o 
   2  10   8        0.71        0.66      0.94 o 
   3  10   8        0.02        0.77      0.83 o 
   4  10   8        1.66        2.57      0.97 o 
   5  10   8        2.81        3.48      0.97 o 
   6  10   8        1.25        1.41      1.11 o 
   0  11   8        0.07        0.07      1.00 o 
   1  11   8        3.03        2.58      1.02 o 
   2  11   8        1.41        1.60      0.96 o 
   3  11   8        3.22        3.32      1.25 o 
   4  11   8        0.06        0.22      0.98 o 
   0  -8   9        1.00        2.08      0.98 o 
   1  -8   9        4.83        8.50      1.13 o 
   2  -8   9        1.67        2.30      1.07 o 
   3  -8   9        0.45        0.90      1.75 o 
   4  -8   9        0.75        1.47      1.98 o 
  -1  -7   9       12.18       12.95      1.10 o 
   0  -7   9       13.09       14.67      1.14 o 
   1  -7   9        1.20        1.11      0.81 o 
   2  -7   9        0.01       -0.46      1.07 o 
   3  -7   9        2.24        1.33      1.06 o 
   4  -7   9        0.73        1.99      1.28 o 
   5  -7   9        0.12        1.26      1.55 o 
  -2  -6   9       40.35       47.60      1.85 o 
  -1  -6   9        4.91        8.89      1.02 o 
   0  -6   9        6.26        4.97      0.87 o 
   1  -6   9        0.21        0.14      0.78 o 
   2  -6   9        6.35        6.98      0.96 o 
   3  -6   9        0.23        0.65      1.17 o 
   4  -6   9        0.00        0.68      1.20 o 
   5  -6   9       40.21       37.53      5.07 o 
   6  -6   9        9.17        9.56      1.42 o 
  -3  -5   9        1.88        2.89      1.01 o 
  -2  -5   9        0.68        0.64      0.87 o 
  -1  -5   9        1.66        1.60      0.85 o 
   0  -5   9       80.87       81.25      1.75 o 
   1  -5   9       42.14       38.64      1.44 o 
   2  -5   9       28.33       33.16      1.55 o 
   3  -5   9       12.00       14.14      1.31 o 
   4  -5   9        0.46        1.41      1.44 o 
   5  -5   9       16.37       18.89      1.99 o 
   6  -5   9        9.07        8.01      1.71 o 
   7  -5   9        1.83        1.76      1.17 o 
  -4  -4   9        2.64        3.27      1.22 o 
  -3  -4   9        3.00        1.97      1.12 o 
  -2  -4   9       31.13       29.70      1.43 o 
  -1  -4   9        4.86        4.69      0.74 o 
   0  -4   9       66.46       57.47      1.44 o 
   1  -4   9        0.24        1.00      0.80 o 
   2  -4   9       18.74       12.88      1.20 o 
   3  -4   9       13.38       14.40      1.57 o 
   4  -4   9       48.71       47.35      2.23 o 
   5  -4   9      138.45      153.67      7.54 o 
   6  -4   9       10.13        9.62      1.64 o 
   7  -4   9       29.54       27.99      1.77 o 
   8  -4   9        2.31        3.64      1.19 o 
  -4  -3   9        3.29        3.31      1.37 o 
  -3  -3   9        5.93        8.82      1.44 o 
  -2  -3   9        7.00        4.99      1.15 o 
  -1  -3   9      125.02      126.78      1.75 o 
   0  -3   9        4.61        7.63      0.92 o 
   1  -3   9       39.27       35.91      1.51 o 
   2  -3   9       18.17       21.61      1.30 o 
   3  -3   9       10.00        9.18      1.39 o 
   4  -3   9        0.92        0.99      1.20 o 
   5  -3   9       17.90       18.68      1.43 o 
   6  -3   9        0.38        0.39      0.95 o 
   7  -3   9        0.02        0.03      1.06 o 
   8  -3   9        2.88        1.93      1.16 o 
  -4  -2   9        7.16        8.10      1.31 o 
  -3  -2   9        0.12        0.19      0.94 o 
  -2  -2   9       22.61       20.17      0.99 o 
  -1  -2   9       81.61       85.47      1.60 o 
   0  -2   9      127.40      132.21      1.83 o 
   1  -2   9       15.16       17.27      1.01 o 
   2  -2   9       71.82       64.77      1.35 o 
   3  -2   9       24.15       23.53      1.03 o 
   4  -2   9       15.67       14.82      1.04 o 
   5  -2   9       64.72       60.61      1.68 o 
   6  -2   9        0.00        0.40      0.96 o 
   7  -2   9       10.88       13.07      1.30 o 
   8  -2   9       11.24       10.18      1.35 o 
  -5  -1   9        0.63        0.04      1.22 o 
  -4  -1   9        1.21        1.83      1.05 o 
  -3  -1   9        0.13        0.28      1.06 o 
  -2  -1   9       83.87       78.24      1.53 o 
  -1  -1   9       25.16       22.40      1.06 o 
   0  -1   9      139.76      141.25      1.84 o 
   1  -1   9       63.94       58.28      1.64 o 
   2  -1   9        5.60        4.86      0.32 o 
   3  -1   9       66.43       67.11      1.46 o 
   4  -1   9       53.97       54.04      1.37 o 
   5  -1   9       11.95       12.31      1.09 o 
   6  -1   9       22.03       23.31      1.35 o 
   7  -1   9        0.73        1.11      0.98 o 
   8  -1   9       18.89       20.49      2.05 o 
   9  -1   9        2.68        3.39      1.71 o 
  -5   0   9        6.06        5.50      1.28 o 
  -4   0   9        0.82        2.32      1.15 o 
  -3   0   9       52.66       50.94      1.32 o 
  -2   0   9       11.49       11.74      0.83 o 
  -1   0   9      345.70      357.14      4.28 o 
   0   0   9       17.23       17.35      0.86 o 
   1   0   9       60.29       65.20      1.34 o 
   2   0   9       26.28       31.95      0.85 o 
   3   0   9       15.54       16.00      0.67 o 
   4   0   9       94.02       93.06      1.79 o 
   5   0   9        5.73        6.33      0.65 o 
   6   0   9       30.72       26.25      1.14 o 
   7   0   9        5.93        6.36      1.04 o 
   8   0   9        3.18        2.15      2.54 o 
   9   0   9        5.33        4.44      1.73 o 
  -5   1   9        1.14        1.19      1.34 o 
  -4   1   9       16.21       15.58      1.25 o 
  -3   1   9       19.28       17.37      0.88 o 
  -2   1   9       58.26       53.50      1.24 o 
  -1   1   9       31.25       36.93      1.08 o 
   0   1   9       46.73       39.75      1.14 o 
   1   1   9      165.56      173.31      2.38 o 
   2   1   9      200.54      193.51      3.76 o 
   3   1   9      168.17      169.78      3.60 o 
   4   1   9      189.71      200.25      2.15 o 
   5   1   9        3.49        2.13      0.65 o 
   6   1   9        3.99        4.48      0.80 o 
   7   1   9        0.01        0.23      1.31 o 
   8   1   9        1.30        2.33      1.45 o 
   9   1   9        2.26        2.14      1.65 o 
  -5   2   9        0.74        1.59      1.22 o 
  -4   2   9        0.01        0.58      0.82 o 
  -3   2   9        0.03        0.23      0.68 o 
  -2   2   9        1.22        1.70      0.73 o 
  -1   2   9       18.40       15.75      0.79 o 
   0   2   9        7.67        5.73      0.72 o 
   1   2   9        8.72        9.63      0.75 o 
   2   2   9        9.55        9.20      0.49 o 
   3   2   9       29.81       31.94      0.84 o 
   4   2   9       10.80        9.20      0.59 o 
   5   2   9       38.99       41.76      1.07 o 
   6   2   9       38.81       37.82      1.07 o 
   7   2   9       26.58       32.22      1.62 o 
   8   2   9       10.88        8.52      1.34 o 
   9   2   9        0.68        1.15      1.56 o 
  -5   3   9        1.67        1.99      1.22 o 
  -4   3   9       11.78        8.64      1.09 o 
  -3   3   9        5.53        6.43      0.95 o 
  -2   3   9       89.17       84.78      1.82 o 
  -1   3   9       10.65        9.25      0.79 o 
   0   3   9       23.93       24.91      0.93 o 
   1   3   9        8.18        8.68      0.56 o 
   2   3   9        0.24        0.30      0.43 o 
   3   3   9       15.56       15.82      0.72 o 
   4   3   9       13.72       12.02      0.73 o 
   5   3   9        4.85        4.63      0.63 o 
   6   3   9        0.51        0.31      0.58 o 
   7   3   9        5.40        5.27      0.94 o 
   8   3   9        1.44        1.51      1.17 o 
   9   3   9        0.00        0.20      1.20 o 
  -4   4   9        5.74        8.92      1.32 o 
  -3   4   9        1.99        1.93      0.88 o 
  -2   4   9        4.26        6.39      1.01 o 
  -1   4   9       54.91       53.31      1.58 o 
   0   4   9       40.76       32.04      1.28 o 
   1   4   9        0.90        1.21      0.46 o 
   2   4   9        0.34        0.33      0.45 o 
   3   4   9        3.17        3.42      0.56 o 
   4   4   9        1.32        1.68      0.63 o 
   5   4   9       18.00       17.31      0.89 o 
   6   4   9        7.03        5.57      0.91 o 
   7   4   9        1.86        0.39      0.89 o 
   8   4   9        2.81        2.92      1.15 o 
   9   4   9        2.38        3.18      1.54 o 
  -4   5   9        2.12        1.46      1.21 o 
  -3   5   9       10.79       12.35      1.13 o 
  -2   5   9       72.37       74.16      1.69 o 
  -1   5   9        0.74        0.64      0.86 o 
   0   5   9      105.77      108.74      1.82 o 
   1   5   9        7.00        9.35      0.72 o 
   2   5   9       60.43       64.93      1.06 o 
   3   5   9        7.58        6.69      0.64 o 
   4   5   9      113.79      126.15      1.72 o 
   5   5   9       84.69       79.72      1.45 o 
   6   5   9       15.35       16.99      1.17 o 
   7   5   9       13.10       10.92      0.96 o 
   8   5   9        0.08        0.45      1.10 o 
  -4   6   9        0.38        0.66      0.82 o 
  -3   6   9        1.38        1.39      0.87 o 
  -2   6   9       10.73       10.99      1.03 o 
  -1   6   9       50.71       49.09      1.48 o 
   0   6   9        3.56        2.55      0.88 o 
   1   6   9       33.83       35.91      1.23 o 
   2   6   9        0.52        0.54      0.58 o 
   3   6   9       13.51       16.72      0.72 o 
   4   6   9        5.98        6.36      0.68 o 
   5   6   9        9.19        5.26      0.94 o 
   6   6   9        0.20        0.40      0.70 o 
   7   6   9        3.51        5.20      1.01 o 
   8   6   9        0.78        1.72      1.21 o 
  -3   7   9        0.03        0.17      0.83 o 
  -2   7   9       13.01       10.49      1.01 o 
  -1   7   9       34.44       32.65      1.24 o 
   0   7   9       22.43       23.24      1.06 o 
   1   7   9        4.42        5.18      0.77 o 
   2   7   9       21.46       26.99      0.90 o 
   3   7   9        7.85        9.05      0.63 o 
   4   7   9       51.87       54.68      1.07 o 
   5   7   9       20.52       19.11      1.25 o 
   6   7   9       18.30       16.98      1.25 o 
   7   7   9        4.95        4.12      1.08 o 
   8   7   9        0.22        1.72      1.71 o 
  -3   8   9        1.90        1.72      1.00 o 
  -2   8   9       24.51       25.60      1.65 o 
  -1   8   9       25.69       28.60      1.40 o 
   0   8   9        8.28       10.49      1.04 o 
   1   8   9       37.88       42.15      1.23 o 
   2   8   9        0.01        0.48      0.59 o 
   3   8   9       15.56       18.91      0.79 o 
   4   8   9        1.53        2.04      0.73 o 
   5   8   9        1.82        0.66      0.82 o 
   6   8   9        7.20        6.99      1.03 o 
   7   8   9        2.01        2.04      1.22 o 
  -2   9   9        0.19        0.61      1.14 o 
  -1   9   9        2.00        0.58      0.99 o 
   0   9   9        3.44        3.47      1.04 o 
   1   9   9        6.00        6.94      1.07 o 
   2   9   9        4.99        5.43      0.81 o 
   3   9   9        1.46        1.30      0.65 o 
   4   9   9        0.54        0.99      0.93 o 
   5   9   9        0.54        0.85      0.88 o 
   6   9   9        0.42       -0.13      0.91 o 
  -1  10   9        4.65        6.27      1.20 o 
   0  10   9        0.75        1.19      1.04 o 
   1  10   9        0.26       -0.21      1.01 o 
   2  10   9        0.63        0.78      0.80 o 
   3  10   9        6.64        5.51      1.01 o 
   4  10   9        0.92        1.91      0.94 o 
   5  10   9        1.79        1.58      0.94 o 
   2  11   9        1.18        2.06      1.19 o 
   0  -7  10        9.87       11.98      1.21 o 
   1  -7  10        5.47        5.88      1.00 o 
   2  -7  10        0.75        0.41      1.19 o 
   3  -7  10        4.48        6.54      1.61 o 
   4  -7  10        2.27        2.15      1.50 o 
  -1  -6  10        4.98        7.18      1.10 o 
   0  -6  10        2.76        4.70      0.94 o 
   1  -6  10       14.38       15.74      1.13 o 
   2  -6  10        2.93        2.11      1.05 o 
   3  -6  10        1.26        0.65      1.01 o 
   4  -6  10        4.20        4.78      1.84 o 
   5  -6  10        0.03        0.80      1.34 o 
   6  -6  10        4.06        5.01      1.64 o 
  -2  -5  10       11.08       13.26      1.31 o 
  -1  -5  10       40.57       44.86      1.77 o 
   0  -5  10        2.19        2.05      0.97 o 
   1  -5  10        0.00        1.54      0.96 o 
   2  -5  10        0.37       -0.28      1.03 o 
   3  -5  10        4.82        4.99      1.37 o 
   4  -5  10        0.01       -0.20      1.49 o 
   5  -5  10       11.84       14.17      4.70 o 
   6  -5  10        2.00        2.47      1.62 o 
   7  -5  10        0.38        0.36      1.45 o 
  -3  -4  10        3.29        2.47      1.20 o 
  -2  -4  10       10.14       11.25      1.22 o 
  -1  -4  10       10.92        8.70      1.17 o 
   0  -4  10       75.70       82.53      2.04 o 
   1  -4  10        8.51        8.62      1.26 o 
   2  -4  10       22.93       25.11      1.58 o 
   3  -4  10        6.69        5.05      1.28 o 
   4  -4  10        7.81        9.06      1.72 o 
   5  -4  10        0.14       -0.13      1.61 o 
   6  -4  10        2.76        1.32      1.09 o 
   7  -4  10        1.11        1.61      1.08 o 
  -3  -3  10        4.57        1.58      1.26 o 
  -2  -3  10        4.03        4.15      1.14 o 
  -1  -3  10       13.57       17.62      0.97 o 
   0  -3  10        4.70        5.56      0.78 o 
   1  -3  10        1.60        2.91      0.98 o 
   2  -3  10        6.66        4.86      1.11 o 
   3  -3  10        2.26        3.40      1.28 o 
   4  -3  10        5.83        4.82      0.91 o 
   5  -3  10      125.11      132.96      2.97 o 
   6  -3  10        0.74        1.38      1.00 o 
   7  -3  10       23.56       22.98      1.62 o 
   8  -3  10        0.90        1.41      1.12 o 
  -3  -2  10        7.75        7.51      1.20 o 
  -2  -2  10        7.96       10.04      1.04 o 
  -1  -2  10       10.88        9.86      0.91 o 
   0  -2  10       31.55       33.53      1.19 o 
   1  -2  10       17.52       17.12      1.11 o 
   2  -2  10        9.93       12.46      0.96 o 
   3  -2  10        0.58        0.86      0.79 o 
   4  -2  10        1.93        1.82      0.72 o 
   5  -2  10        2.01        1.83      0.92 o 
   6  -2  10        4.35        3.26      1.00 o 
   7  -2  10        0.83        1.46      1.06 o 
   8  -2  10        3.54        5.66      1.72 o 
  -4  -1  10        3.69        5.64      1.28 o 
  -3  -1  10        3.13        3.74      1.19 o 
  -2  -1  10        0.31        0.09      0.73 o 
  -1  -1  10      120.59      119.55      1.91 o 
   0  -1  10       57.63       61.60      1.45 o 
   1  -1  10       73.17       76.31      2.15 o 
   2  -1  10        4.82        6.25      0.87 o 
   3  -1  10        0.63        0.35      0.52 o 
   4  -1  10        0.81        1.21      0.72 o 
   5  -1  10       33.57       32.05      1.39 o 
   6  -1  10        1.67        1.88      0.84 o 
   7  -1  10       13.82       14.02      1.34 o 
   8  -1  10        4.10        3.26      1.59 o 
  -4   0  10        1.80        3.10      1.21 o 
  -3   0  10        0.18        0.62      1.11 o 
  -2   0  10        0.73        1.37      0.71 o 
  -1   0  10       53.36       54.92      1.34 o 
   0   0  10       29.22       32.66      1.09 o 
   1   0  10        0.01       -0.33      0.81 o 
   2   0  10      167.06      178.35      2.67 o 
   3   0  10       11.66       13.86      0.71 o 
   4   0  10      148.35      151.50      2.25 o 
   5   0  10       20.48       25.06      1.28 o 
   6   0  10       16.75       16.83      1.20 o 
   7   0  10        1.79        2.67      1.03 o 
   8   0  10        9.99       12.87      2.43 o 
  -4   1  10        1.35        0.46      1.17 o 
  -3   1  10        9.25        8.76      1.04 o 
  -2   1  10        9.35        9.00      0.83 o 
  -1   1  10       13.71       12.86      0.87 o 
   0   1  10       21.14       20.33      1.02 o 
   1   1  10       59.92       65.07      1.61 o 
   2   1  10       82.98       90.18      2.48 o 
   3   1  10       31.22       28.70      1.52 o 
   4   1  10        6.73        9.38      0.88 o 
   5   1  10       29.39       28.53      1.48 o 
   6   1  10        0.60        0.47      0.83 o 
   7   1  10       20.63       28.33      1.98 o 
   8   1  10        8.07        8.10      1.76 o 
   9   1  10        6.42        7.15      1.91 o 
  -4   2  10        0.38        0.30      1.22 o 
  -3   2  10        0.11        0.70      0.77 o 
  -2   2  10        4.22        3.46      0.79 o 
  -1   2  10        2.10        4.16      0.65 o 
   0   2  10       30.61       30.84      0.96 o 
   1   2  10        9.62       10.48      1.20 o 
   2   2  10        1.59        1.09      0.43 o 
   3   2  10        4.12        4.04      0.69 o 
   4   2  10       17.11       11.86      0.79 o 
   5   2  10        0.99        0.57      0.60 o 
   6   2  10        1.77        1.38      0.63 o 
   7   2  10        3.37        3.62      1.14 o 
   8   2  10        6.74        7.48      1.41 o 
   9   2  10        1.55        0.28      1.62 o 
  -4   3  10        5.40        4.24      1.12 o 
  -3   3  10       12.70        9.84      1.11 o 
  -2   3  10        5.38        6.57      0.99 o 
  -1   3  10        0.40        0.32      0.82 o 
   0   3  10        0.75        1.38      0.90 o 
   1   3  10        1.62        2.13      0.87 o 
   2   3  10        4.19        4.50      0.63 o 
   3   3  10       37.00       38.98      1.00 o 
   4   3  10        8.12        6.47      0.67 o 
   5   3  10       10.68       11.20      0.72 o 
   6   3  10        6.14        5.74      0.83 o 
   7   3  10        6.31        6.71      0.98 o 
   8   3  10        6.41        5.96      1.39 o 
  -4   4  10        0.04       -0.74      1.04 o 
  -3   4  10        7.32        6.26      1.08 o 
  -2   4  10        3.65        4.02      0.98 o 
  -1   4  10       20.72       17.63      1.17 o 
   0   4  10        2.81        4.54      0.93 o 
   1   4  10        7.07        7.36      0.70 o 
   2   4  10       69.47       77.60      2.00 o 
   3   4  10        1.68        3.62      0.65 o 
   4   4  10       32.96       36.84      1.12 o 
   5   4  10       21.75       18.50      0.94 o 
   6   4  10        1.60        2.65      0.71 o 
   7   4  10        0.01        0.52      0.81 o 
   8   4  10        1.47        1.86      0.94 o 
  -3   5  10        3.27        1.51      0.92 o 
  -2   5  10        1.39        1.09      0.96 o 
  -1   5  10        4.61        3.85      0.97 o 
   0   5  10       25.26       21.42      1.32 o 
   1   5  10        3.55        3.09      1.04 o 
   2   5  10        6.02        5.74      0.96 o 
   3   5  10       15.84       18.54      0.88 o 
   4   5  10        0.00        0.57      0.69 o 
   5   5  10        4.00        3.48      0.78 o 
   6   5  10        2.47        1.43      0.88 o 
   7   5  10        2.92        2.50      0.86 o 
   8   5  10        2.88        3.61      1.01 o 
  -3   6  10       11.29       10.53      1.14 o 
  -2   6  10        1.23        0.75      0.86 o 
  -1   6  10        0.78        0.89      0.93 o 
   0   6  10        0.82        1.32      0.85 o 
   1   6  10       29.61       28.98      1.20 o 
   2   6  10       13.32       12.12      0.85 o 
   3   6  10        2.09        2.35      0.67 o 
   4   6  10        6.95        7.62      0.86 o 
   5   6  10       50.52       44.86      1.55 o 
   6   6  10        0.37        0.08      0.88 o 
   7   6  10        4.99        4.06      1.05 o 
   8   6  10        0.11       -0.22      1.22 o 
  -2   7  10        1.47        1.62      0.87 o 
  -1   7  10        0.02        0.59      0.78 o 
   0   7  10        0.77        1.03      0.84 o 
   1   7  10       11.32       11.89      1.02 o 
   2   7  10        0.00        0.10      0.67 o 
   3   7  10        0.01        0.40      0.65 o 
   4   7  10        4.66        3.65      0.62 o 
   5   7  10        0.06        0.09      0.90 o 
   6   7  10        7.58        5.46      1.02 o 
   7   7  10        3.35        2.55      1.10 o 
  -2   8  10        0.54        1.15      0.90 o 
  -1   8  10       21.96       17.94      1.16 o 
   0   8  10       10.47       10.64      1.00 o 
   1   8  10        5.53        7.44      0.92 o 
   2   8  10        0.03        0.04      0.67 o 
   3   8  10        0.03        0.73      0.62 o 
   4   8  10        0.32        0.29      0.79 o 
   5   8  10        2.03        1.87      0.92 o 
   6   8  10        0.29       -0.17      0.92 o 
  -1   9  10       15.54       14.34      1.29 o 
   0   9  10        2.42        4.61      1.03 o 
   1   9  10        9.54        8.99      1.08 o 
   2   9  10        3.31        1.32      0.80 o 
   3   9  10        5.76        5.01      0.91 o 
   4   9  10        8.70        6.95      1.12 o 
   5   9  10        0.20        0.07      0.94 o 
   1  10  10        0.92        0.96      0.96 o 
   2  10  10        0.01        1.19      0.90 o 
   3  10  10        3.91        4.10      1.16 o 
   4  10  10        0.02        0.05      1.04 o 
   1  -6  11        3.19        3.43      1.11 o 
   2  -6  11        0.45        0.96      1.23 o 
   3  -6  11        4.66        8.09      1.98 o 
   4  -6  11        0.38       -0.15      1.55 o 
  -1  -5  11        0.27       -0.17      1.34 o 
   0  -5  11        1.17        2.61      1.13 o 
   1  -5  11        2.38        0.79      1.09 o 
   2  -5  11        0.08        0.02      1.18 o 
   3  -5  11        5.83        4.36      1.61 o 
   4  -5  11       13.03       13.29      1.83 o 
   5  -5  11        6.95        8.19      1.75 o 
   6  -5  11        0.43       -0.51      1.55 o 
  -1  -4  11        7.25        8.16      1.23 o 
   0  -4  11        0.08        0.45      0.81 o 
   1  -4  11        1.10        0.56      1.02 o 
   2  -4  11       29.93       27.58      1.63 o 
   3  -4  11       17.85       19.78      1.92 o 
   4  -4  11        0.96        1.52      1.30 o 
   5  -4  11       26.69       27.29      2.22 o 
   6  -4  11        9.73        7.56      1.80 o 
  -2  -3  11        0.15        0.73      0.96 o 
  -1  -3  11        0.95        1.17      0.98 o 
   0  -3  11        0.94        1.38      0.81 o 
   1  -3  11        6.42        8.95      1.07 o 
   2  -3  11       22.48       17.48      1.45 o 
   3  -3  11        0.49        0.26      1.37 o 
   4  -3  11        0.47        0.11      1.11 o 
   5  -3  11        6.28        3.99      1.36 o 
   6  -3  11       18.11       17.53      1.91 o 
   7  -3  11       11.01        8.94      1.34 o 
  -2  -2  11        2.96        2.53      0.96 o 
  -1  -2  11        0.34        0.75      0.75 o 
   0  -2  11       16.54       16.58      0.94 o 
   1  -2  11       15.08       13.62      0.90 o 
   2  -2  11       19.77       18.30      1.13 o 
   3  -2  11        0.00        0.49      0.84 o 
   4  -2  11        2.26        1.87      1.23 o 
   5  -2  11       20.19       22.56      2.87 o 
   6  -2  11       19.33       16.94      1.17 o 
   7  -2  11        5.81        4.94      1.22 o 
  -3  -1  11        3.01        4.25      1.26 o 
  -2  -1  11        1.23        2.03      0.95 o 
  -1  -1  11        9.46        7.90      0.93 o 
   0  -1  11        0.04        0.90      0.79 o 
   1  -1  11        2.26        2.01      0.78 o 
   2  -1  11       32.97       32.07      1.31 o 
   3  -1  11        2.57        1.56      0.92 o 
   4  -1  11        0.31        1.19      0.81 o 
   5  -1  11        1.80        1.76      0.84 o 
   6  -1  11        8.76        9.53      1.14 o 
   7  -1  11        4.01        4.40      1.09 o 
   8  -1  11        1.91        3.26      1.58 o 
  -3   0  11        0.43        0.47      1.52 o 
  -2   0  11        1.74        2.90      0.80 o 
  -1   0  11        6.92        5.63      0.82 o 
   0   0  11      152.77      156.92      1.99 o 
   1   0  11        0.45        0.12      0.72 o 
   2   0  11       37.61       42.32      1.47 o 
   3   0  11        1.39        1.86      0.97 o 
   4   0  11        8.65        9.80      1.04 o 
   5   0  11        1.25        1.12      0.86 o 
   6   0  11       16.45       19.20      1.25 o 
   7   0  11        1.29        1.94      1.09 o 
   8   0  11        1.98        3.90      1.76 o 
  -3   1  11        4.62        4.53      1.62 o 
  -2   1  11       11.18       11.07      1.13 o 
  -1   1  11       59.99       57.38      1.36 o 
   0   1  11       46.98       49.34      1.25 o 
   1   1  11       72.07       77.12      1.59 o 
   2   1  11       42.94       46.78      1.90 o 
   3   1  11       15.18       17.15      1.39 o 
   4   1  11      117.67      124.52      2.50 o 
   5   1  11        0.17        0.14      0.85 o 
   6   1  11       29.31       29.62      1.44 o 
   7   1  11        0.00        0.29      1.07 o 
   8   1  11       15.30       12.76      2.06 o 
  -3   2  11        6.79        9.39      1.17 o 
  -2   2  11       17.20       17.89      1.13 o 
  -1   2  11       28.45       30.59      1.41 o 
   0   2  11        3.97        3.82      0.85 o 
   1   2  11        4.86        6.67      0.93 o 
   2   2  11        7.05        8.84      1.19 o 
   3   2  11        3.58        2.67      1.13 o 
   4   2  11       17.42       17.93      1.03 o 
   5   2  11        3.97        3.01      0.80 o 
   6   2  11        2.28        2.53      0.80 o 
   7   2  11        0.01       -0.67      1.42 o 
   8   2  11        1.40        1.22      1.57 o 
  -3   3  11        3.44        3.99      1.09 o 
  -2   3  11        5.06        3.51      0.99 o 
  -1   3  11        4.28        3.76      0.96 o 
   0   3  11        9.71       10.48      1.09 o 
   1   3  11        0.33        0.48      0.69 o 
   2   3  11       16.34       18.74      1.39 o 
   3   3  11        4.84        6.01      1.09 o 
   4   3  11       17.48       18.14      0.98 o 
   5   3  11        2.95        2.32      0.70 o 
   6   3  11        3.99        4.70      0.80 o 
   7   3  11        1.50        1.21      0.92 o 
   8   3  11        9.88        7.87      1.43 o 
  -3   4  11        0.07        0.32      0.98 o 
  -2   4  11       20.03       19.73      1.40 o 
  -1   4  11        1.16        1.20      0.94 o 
   0   4  11        5.04        5.80      1.02 o 
   1   4  11        0.54        1.16      0.89 o 
   2   4  11        0.85        1.62      0.93 o 
   3   4  11        1.03        1.51      1.07 o 
   4   4  11        7.08        7.21      0.85 o 
   5   4  11        0.18        0.49      0.70 o 
   6   4  11        3.03        2.10      0.87 o 
   7   4  11        0.07        0.90      0.81 o 
   8   4  11        6.33        6.02      1.08 o 
  -2   5  11        1.38        0.77      0.96 o 
  -1   5  11        0.16        0.96      0.90 o 
   0   5  11        8.97        8.87      1.12 o 
   1   5  11        1.65        2.36      0.98 o 
   2   5  11       63.69       59.05      1.79 o 
   3   5  11        2.65        1.57      0.87 o 
   4   5  11        8.81        9.61      0.99 o 
   5   5  11       14.45       13.02      1.06 o 
   6   5  11        0.10       -0.53      0.92 o 
   7   5  11        4.42        3.16      0.90 o 
  -2   6  11        1.05        0.82      1.05 o 
  -1   6  11        0.94        0.58      0.95 o 
   0   6  11        9.68        8.35      1.15 o 
   1   6  11        0.69        0.02      1.02 o 
   2   6  11       24.22       29.81      1.54 o 
   3   6  11       14.83       14.92      1.03 o 
   4   6  11        7.44        8.59      1.08 o 
   5   6  11       29.13       29.99      1.52 o 
   6   6  11       12.84       12.99      1.22 o 
   7   6  11       14.07       14.69      1.37 o 
  -1   7  11        0.11        1.35      0.95 o 
   0   7  11        0.26        0.35      0.94 o 
   1   7  11        3.63        3.22      0.95 o 
   2   7  11       19.68       17.92      1.14 o 
   3   7  11        0.70        0.39      0.79 o 
   4   7  11        0.43        0.50      0.89 o 
   5   7  11       14.88       12.17      1.19 o 
   6   7  11        2.71        1.31      0.99 o 
   0   8  11        3.60        3.24      0.89 o 
   1   8  11        6.77        7.54      0.97 o 
   2   8  11        2.32        3.67      0.90 o 
   3   8  11        5.51        7.35      1.03 o 
   4   8  11        0.11        0.49      1.12 o 
   5   8  11        3.63        4.53      1.07 o 
   6   8  11        6.76        4.24      1.13 o 
   1   9  11        9.56       11.32      1.10 o 
   2   9  11        3.68        4.52      0.99 o 
   3   9  11        5.51        6.47      1.13 o 
   4   9  11        5.11        6.13      1.44 o 
   2  -5  12        1.43        1.94      1.24 o 
   3  -5  12        5.58        7.70      1.58 o 
   0  -4  12        0.83        0.67      1.09 o 
   1  -4  12        4.14        4.99      1.16 o 
   2  -4  12        1.39        1.36      1.17 o 
   3  -4  12        0.42        1.15      1.49 o 
   4  -4  12        5.23        4.75      1.67 o 
   5  -4  12        2.86        2.46      1.66 o 
  -1  -3  12        0.40       -0.18      1.04 o 
   0  -3  12        1.12        2.59      0.85 o 
   1  -3  12        2.28        3.66      0.89 o 
   2  -3  12       13.79       13.43      1.45 o 
   3  -3  12       19.08       18.46      1.99 o 
   4  -3  12        0.47        0.34      1.32 o 
   5  -3  12        0.47        0.73      1.43 o 
   6  -3  12        9.17        7.55      1.45 o 
  -1  -2  12        6.89        6.53      1.15 o 
   0  -2  12        3.05        2.44      0.82 o 
   1  -2  12        1.22        1.53      0.77 o 
   2  -2  12        0.07        0.93      0.89 o 
   3  -2  12        1.00        0.79      1.00 o 
   4  -2  12        1.35        1.12      1.29 o 
   5  -2  12        0.58        0.99      1.46 o 
   6  -2  12        0.20        0.05      1.37 o 
   7  -2  12       18.22       18.63      2.08 o 
  -1  -1  12       15.00       16.78      1.14 o 
   0  -1  12        0.00        0.23      0.84 o 
   1  -1  12        0.63        0.79      0.79 o 
   2  -1  12       10.80       11.51      1.00 o 
   3  -1  12       30.87       35.42      1.63 o 
   4  -1  12        0.09       -0.67      1.21 o 
   5  -1  12        1.83        3.46      1.23 o 
   6  -1  12       19.80       21.02      1.84 o 
   7  -1  12        0.02       -0.30      1.43 o 
  -2   0  12        0.58        3.12      2.13 o 
  -1   0  12        3.74        3.29      0.84 o 
   0   0  12       23.26       23.97      1.10 o 
   1   0  12       30.83       30.29      1.15 o 
   2   0  12       20.31       21.56      1.43 o 
   3   0  12        2.30        2.67      1.07 o 
   4   0  12       19.78       22.46      1.40 o 
   5   0  12        6.04        6.38      1.43 o 
   6   0  12        0.17        0.21      1.37 o 
   7   0  12        0.75       -0.40      1.51 o 
  -2   1  12        3.55        3.52      0.99 o 
  -1   1  12        1.05        0.61      0.81 o 
   0   1  12       31.10       31.46      1.28 o 
   1   1  12       33.00       30.15      1.12 o 
   2   1  12        9.34        7.16      1.08 o 
   3   1  12       13.41       14.75      1.17 o 
   4   1  12       38.45       38.91      1.68 o 
   5   1  12       21.52       22.35      1.83 o 
   6   1  12        5.55        6.37      1.35 o 
   7   1  12       12.59       16.19      1.85 o 
  -2   2  12        3.49        3.34      1.01 o 
  -1   2  12        5.36        4.66      0.99 o 
   0   2  12        6.93        9.26      1.29 o 
   1   2  12        0.24        0.16      0.82 o 
   2   2  12        0.11        0.19      1.07 o 
   3   2  12        0.15        0.78      1.04 o 
   4   2  12        0.03        0.90      0.99 o 
   5   2  12        4.77        5.42      0.98 o 
   6   2  12        1.43        2.99      1.01 o 
   7   2  12        1.35        0.99      1.36 o 
  -2   3  12        3.49        3.45      0.97 o 
  -1   3  12        0.83        1.25      0.92 o 
   0   3  12        5.74        4.16      0.93 o 
   1   3  12        3.52        4.18      1.13 o 
   2   3  12        0.69       -0.06      1.02 o 
   3   3  12        2.00        1.85      1.01 o 
   4   3  12        3.27        2.00      0.99 o 
   5   3  12        0.20        0.44      0.85 o 
   6   3  12        0.19        0.07      0.93 o 
   7   3  12        0.00        1.58      1.88 o 
  -2   4  12        0.10        0.27      0.96 o 
  -1   4  12       10.57        9.24      1.12 o 
   0   4  12        0.39        0.08      0.91 o 
   1   4  12        1.48        2.20      0.99 o 
   2   4  12        0.11        0.02      1.11 o 
   3   4  12        0.08       -0.07      1.12 o 
   4   4  12        4.15        4.43      1.19 o 
   5   4  12        0.02       -0.24      1.05 o 
   6   4  12        1.54        2.04      1.11 o 
   7   4  12        0.22        0.00      1.24 o 
  -1   5  12       15.29       12.28      1.33 o 
   0   5  12        2.49        1.55      1.01 o 
   1   5  12        4.94        4.91      1.02 o 
   2   5  12        0.02        0.51      1.04 o 
   3   5  12        2.42        3.64      1.18 o 
   4   5  12        0.59        1.19      1.17 o 
   5   5  12        1.89        1.65      1.45 o 
   6   5  12        0.26        0.02      1.12 o 
   7   5  12        1.76        2.46      1.23 o 
  -1   6  12        0.05        0.16      1.25 o 
   0   6  12        1.08        0.23      0.98 o 
   1   6  12        0.27       -0.17      1.07 o 
   2   6  12       13.27       13.40      1.25 o 
   3   6  12        3.12        3.17      1.11 o 
   4   6  12        3.61        5.25      1.29 o 
   5   6  12        0.00       -0.43      1.43 o 
   6   6  12        1.08        0.31      1.20 o 
   0   7  12        0.03        0.11      1.08 o 
   1   7  12        0.00        0.83      1.03 o 
   2   7  12        0.28        0.68      1.02 o 
   3   7  12        0.30        0.56      1.10 o 
   4   7  12        0.07       -0.87      1.51 o 
   5   7  12        2.76        2.99      1.46 o 
   1   8  12        0.10       -0.02      0.87 o 
   2   8  12        4.38        4.04      1.03 o 
   3   8  12        5.57        6.75      1.05 o 
   4   8  12        0.09        0.17      2.30 o 
   2  -3  13        1.47        0.74      1.25 o 
   3  -3  13        0.00        0.46      2.40 o 
   4  -3  13        2.84        1.50      1.35 o 
   1  -2  13        2.42        3.41      0.91 o 
   2  -2  13        5.07        4.26      0.99 o 
   3  -2  13        8.76       10.71      1.84 o 
   4  -2  13        8.91        8.00      1.76 o 
   5  -2  13        0.28       -0.07      1.98 o 
   0  -1  13        4.49        5.74      1.04 o 
   1  -1  13        2.89        2.71      0.84 o 
   2  -1  13        3.39        5.83      1.05 o 
   3  -1  13        2.28        2.25      1.17 o 
   4  -1  13        0.13       -0.24      1.41 o 
   5  -1  13        0.30        1.96      1.46 o 
   6  -1  13        0.91        1.37      1.42 o 
   0   0  13        0.05        0.73      0.96 o 
   1   0  13        7.84        6.37      0.99 o 
   2   0  13        0.69        0.61      1.13 o 
   3   0  13        3.83        3.69      0.97 o 
   4   0  13       15.56       16.67      1.80 o 
   5   0  13        0.04        0.05      1.26 o 
   6   0  13       14.42       13.14      1.73 o 
   0   1  13        6.84        5.49      1.13 o 
   1   1  13        0.04       -0.04      0.89 o 
   2   1  13       38.13       36.28      1.67 o 
   3   1  13        0.62        1.08      0.97 o 
   4   1  13        9.25        8.19      1.11 o 
   5   1  13        3.51        4.64      1.42 o 
   6   1  13        3.92        3.72      1.36 o 
   0   2  13        2.75        4.99      1.17 o 
   1   2  13       15.41       11.43      1.26 o 
   2   2  13       11.06       12.86      1.49 o 
   3   2  13        1.35        1.13      1.29 o 
   4   2  13        3.97        4.47      1.00 o 
   5   2  13        0.55        0.50      0.97 o 
   6   2  13        5.58        4.62      1.35 o 
   0   3  13        0.36        0.13      1.17 o 
   1   3  13       15.71       16.99      1.64 o 
   2   3  13       11.84       11.24      1.66 o 
   3   3  13        1.36        2.56      1.31 o 
   4   3  13        0.96        0.88      1.19 o 
   5   3  13        5.44        3.48      0.95 o 
   6   3  13        0.51        0.47      1.06 o 
   0   4  13        0.00        0.36      0.95 o 
   1   4  13        5.04        4.10      1.15 o 
   2   4  13        2.08        2.71      1.15 o 
   3   4  13        2.38        4.29      1.21 o 
   4   4  13        0.12        0.07      1.19 o 
   5   4  13        0.98        1.67      0.90 o 
   6   4  13        0.47        0.68      1.49 o 
   0   5  13        5.15        4.16      1.08 o 
   1   5  13        0.93        1.92      0.96 o 
   2   5  13        0.04        0.85      1.09 o 
   3   5  13        1.00        0.01      1.23 o 
   4   5  13        1.45        1.13      1.19 o 
   5   5  13        2.94        0.82      1.59 o 
   6   5  13        0.67        0.08      1.51 o 
   1   6  13        0.05       -0.12      1.04 o 
   2   6  13        7.56        5.98      1.13 o 
   3   6  13        2.42        1.70      1.34 o 
   4   6  13        5.51        3.96      1.31 o 
   5   6  13        2.89        3.90      1.59 o 
   3   0  14        4.18        4.36      1.32 o 
   4   0  14        0.11        0.31      1.28 o 
   2   1  14        5.30        6.12      1.18 o 
   3   1  14        0.97        0.96      1.20 o 
   4   1  14        0.06        0.84      1.19 o 
   2   2  14       20.17       23.24      1.60 o 
   3   2  14       17.45       15.64      1.40 o 
   4   2  14        0.28       -0.15      1.04 o 
   2   3  14        8.33        8.59      1.43 o 
   3   3  14        1.94        2.87      1.39 o 
   4   3  14        0.08       -0.15      1.21 o 
   3   4  14        1.72        2.07      1.23 o 
   4   4  14        1.27        1.36      1.21 o 
                                                 
